# Supplementary material for: catena-Poly[[[(dimethyl­malonato-κ2 O:O′)(perchlorato-κO)copper(II)]-μ-bis­(3-pyridylmeth­yl)piperazinediium-κ2 N 1′:N 4′] perchlorate dihydrate]
Source: Acta Crystallogr Sect E Struct Rep Online. 2008 Nov 13;64(Pt 12):m1524. doi: 10.1107/S1600536808036490 (PMC2959823; doi:10.1107/S1600536808036490)
Supplement: Supplementary file 1 [file e-64-m1524-sup1.cif]

##############################################################################
###                                                                        ###
###        Electronic paper (Acta Crystallographica Section E)             ###
###                                                                        ###
##############################################################################
#                                                                            #
# This CIF contains the data in a paper accepted for publication in Acta     #
# Crystallographica Section E. It conforms to the requirements of Notes      #
# for Authors for Section E, and has been peer reviewed under the auspices   #
# of the IUCr Commission on Journals.                                        #
#                                                                            #
# Full details of the Crystallographic Information File format               #
# are given in the paper "The Crystallographic Information File (CIF):       #
# a New Standard Archive File for Crystallography" by S. R. Hall, F. H.      #
# Allen and I. D. Brown [Acta Cryst. (1991), A47, 655-685].                  #
#                                                                            #
# The current version of the core CIF dictionary is obtainable from          #
# ftp://ftp.iucr.org/pub/cif_core.dic. The current version number is 2.4.    #
#                                                                            #
# Software is freely available for graphical display of the structure(s) in  #
# this CIF.  For information consult the CIF home page http://www.iucr.org/  #
# cif/home.html                                                              #
#                                                                            #
# This file may be used for bona fide research purposes within the           #
# scientific community so long as proper attribution is given to the journal # 
# article from which it was obtained.                                        #
#                                                                            #
##############################################################################
                                             
data_I
_audit_creation_method     SHELXL-97
_chemical_name_systematic
;
<i>catena</i>-Poly[[[(dimethylmalonato-\k^2^<i>O</i>:<i>O</i>')(perchlorato-
\k<i>O</i>)copper(II)]-\m-bis(3-pyridylmethyl)piperazinediium-
\k^2^<i>N</i>^1'^:<i>N</i>^4'^] perchlorate dihydrate]
;
_chemical_name_common     ?
_chemical_formula_moiety     'C21 H28 Cl Cu N4 O8 +, Cl O4 -, 2(H2 O)'
_chemical_formula_sum     'C21 H32 Cl2 Cu N4 O14'
_chemical_formula_iupac     '[Cu (C5 H6 O4) (Cl O4) (C16 H22 N4)] Cl O4, 2H2 O'
_chemical_formula_weight     698.95
_chemical_melting_point     ?
_symmetry_cell_setting     triclinic
_symmetry_space_group_name_H-M     'P -1'
loop_
    _symmetry_equiv_pos_as_xyz
    'x, y, z'
    '-x, -y, -z'
_cell_length_a     9.6284(15)
_cell_length_b     10.5140(16)
_cell_length_c     14.061(2)
_cell_angle_alpha     86.950(2)
_cell_angle_beta     82.634(2)
_cell_angle_gamma     84.638(2)
_cell_volume     1404.3(4)
_cell_formula_units_Z     2
_cell_measurement_reflns_used     14378
_cell_measurement_theta_min     1.46
_cell_measurement_theta_max     28.27
_cell_measurement_temperature     173(2)
_exptl_crystal_description     block
_exptl_crystal_colour     blue
_exptl_crystal_size_max     0.40
_exptl_crystal_size_mid     0.30
_exptl_crystal_size_min     0.15
_exptl_crystal_density_diffrn     1.653
_exptl_crystal_density_meas     ?
_exptl_crystal_density_method     'not measured'
_exptl_crystal_F_000     722
_exptl_absorpt_coefficient_mu     1.044
_exptl_absorpt_correction_type     multi-scan
_exptl_absorpt_process_details     '(SADABS; Sheldrick, 1996)'
_exptl_absorpt_correction_T_min     0.6802
_exptl_absorpt_correction_T_max     0.8591
_exptl_special_details
;
;
_diffrn_ambient_temperature     173(2)
_diffrn_radiation_type     MoK\a
_diffrn_radiation_wavelength     0.71073
_diffrn_radiation_source     'fine-focus sealed tube'
_diffrn_radiation_monochromator     graphite
_diffrn_measurement_device_type     'Bruker SMART 1K'
_diffrn_measurement_method     \w
_diffrn_detector_area_resol_mean     ?
_diffrn_reflns_number     14378
_diffrn_reflns_av_R_equivalents     0.0351
_diffrn_reflns_av_sigmaI/netI     0.0519
_diffrn_reflns_theta_min     1.46
_diffrn_reflns_theta_max     28.27
_diffrn_reflns_theta_full     25.00
_diffrn_measured_fraction_theta_max     0.908
_diffrn_measured_fraction_theta_full     0.995
_diffrn_reflns_limit_h_min     -12
_diffrn_reflns_limit_h_max     12
_diffrn_reflns_limit_k_min     -13
_diffrn_reflns_limit_k_max     13
_diffrn_reflns_limit_l_min     -18
_diffrn_reflns_limit_l_max     18
_diffrn_standards_number     0
_diffrn_standards_interval_count     .
_diffrn_standards_interval_time     .
_diffrn_standards_decay_%     0
_refine_special_details
;
Refinement of <i>F</i>^2^ against ALL reflections. The weighted <i>R</i>-factor
<i>wR</i> and goodness of fit <i>S</i> are based on <i>F</i>^2^, conventional
<i>R</i>-factors <i>R</i> are based on <i>F</i>, with <i>F</i> set to zero for
negative <i>F</i>^2^. The threshold expression of <i>F</i>^2^ >
\s(<i>F</i>^2^) is used only for calculating <i>R</i>-factors(gt) <i>etc</i>.
and is not relevant to the choice of reflections for refinement.
<i>R</i>-factors based on <i>F</i>^2^ are statistically about twice as large
as those based on <i>F</i>, and <i>R</i>- factors based on ALL data will be
even larger.
;
_reflns_number_total     6309
_reflns_number_gt     4904
_reflns_threshold_expression     I>2\s(I)
_refine_ls_structure_factor_coef     Fsqd
_refine_ls_matrix_type     full
_refine_ls_R_factor_all     0.0597
_refine_ls_R_factor_gt     0.0401
_refine_ls_wR_factor_gt     0.0914
_refine_ls_wR_factor_ref     0.0992
_refine_ls_goodness_of_fit_ref     1.050
_refine_ls_restrained_S_all     1.051
_refine_ls_number_reflns     6309
_refine_ls_number_parameters     397
_refine_ls_number_restraints     8
_refine_ls_hydrogen_treatment     mixed
_refine_ls_weighting_scheme     calc
_refine_ls_weighting_details
         'calc w=1/[\s^2^(Fo^2^)+(0.0402P)^2^+1.0163P] where P=(Fo^2^+2Fc^2^)/3'
_atom_sites_solution_hydrogens     geom
_atom_sites_solution_primary     direct
_atom_sites_solution_secondary     difmap
_refine_ls_shift/su_max     0.000
_refine_ls_shift/su_mean     0.000
_refine_diff_density_max     0.568
_refine_diff_density_min     -0.439
_refine_ls_extinction_method     none
_refine_ls_extinction_coef     ?
loop_
    _atom_type_symbol
    _atom_type_description
    _atom_type_scat_dispersion_real
    _atom_type_scat_dispersion_imag
    _atom_type_scat_source
    'C' 'C' 0.0033 0.0016
                         'International Tables Vol C Tables 4.2.6.8 and 6.1.1.4'
    'H' 'H' 0.0000 0.0000
                         'International Tables Vol C Tables 4.2.6.8 and 6.1.1.4'
    'N' 'N' 0.0061 0.0033
                         'International Tables Vol C Tables 4.2.6.8 and 6.1.1.4'
    'O' 'O' 0.0106 0.0060
                         'International Tables Vol C Tables 4.2.6.8 and 6.1.1.4'
    'Cl' 'Cl' 0.1484 0.1585
                         'International Tables Vol C Tables 4.2.6.8 and 6.1.1.4'
    'Cu' 'Cu' 0.3201 1.2651
                         'International Tables Vol C Tables 4.2.6.8 and 6.1.1.4'
_computing_data_collection     'SMART (Bruker, 2007)'
_computing_cell_refinement     'SAINT (Bruker, 2007)'
_computing_data_reduction     'SAINT (Bruker, 2007)'
_computing_structure_solution     'SHELXS97 (Sheldrick, 2008)'
_computing_structure_refinement     'SHELXL97 (Sheldrick, 2008)'
_computing_molecular_graphics
;
<i>Crystal Maker</i> (Palmer, 2007)
;
_computing_publication_material     'SHELXL97 (Sheldrick, 2008)'
loop_
    _atom_site_type_symbol
    _atom_site_label
    _atom_site_fract_x
    _atom_site_fract_y
    _atom_site_fract_z
    _atom_site_U_iso_or_equiv
    _atom_site_adp_type
    _atom_site_calc_flag
    _atom_site_refinement_flags
    _atom_site_occupancy
    _atom_site_disorder_assembly
    _atom_site_disorder_group
    Cu Cu1 0.73682(3) 0.38286(3) 0.22768(2) 0.01649(9) Uani d . 1 . .
    Cl Cl1 0.52659(6) 0.15993(6) 0.15616(4) 0.01940(14) Uani d . 1 . .
    Cl Cl2 0.04531(7) 0.26708(7) 0.67794(5) 0.02767(17) Uani d . 1 . .
    O O1 0.89350(18) 0.26684(16) 0.17600(12) 0.0185(4) Uani d . 1 . .
    O O1W -0.3036(3) 0.0931(2) 0.7673(2) 0.0524(7) Uani d D 1 . .
    H H1WA -0.221(3) 0.124(3) 0.747(3) 0.063 Uiso d D 1 . .
    H H1WB -0.284(4) 0.013(2) 0.785(3) 0.063 Uiso d D 1 . .
    O O2 1.06366(18) 0.11347(16) 0.18831(12) 0.0196(4) Uani d . 1 . .
    O O2W 0.6049(5) 0.2872(3) -0.1037(2) 0.0946(12) Uani d D 1 . .
    H H2WA 0.573(6) 0.247(4) -0.045(2) 0.114 Uiso d D 1 . .
    H H2WB 0.602(6) 0.218(4) -0.143(3) 0.114 Uiso d D 1 . .
    O O3 0.71336(18) 0.28139(17) 0.34603(13) 0.0211(4) Uani d . 1 . .
    O O4 0.78008(19) 0.12856(17) 0.44779(13) 0.0211(4) Uani d . 1 . .
    O O5 0.6183(2) 0.07458(18) 0.20754(14) 0.0282(5) Uani d . 1 . .
    O O6 0.5848(2) 0.28179(18) 0.13822(15) 0.0287(5) Uani d . 1 . .
    O O7 0.5127(2) 0.1087(2) 0.06554(15) 0.0362(5) Uani d . 1 . .
    O O8 0.3908(2) 0.1798(2) 0.21162(16) 0.0370(5) Uani d . 1 . .
    O O9 0.1580(3) 0.1796(2) 0.70439(19) 0.0536(7) Uani d . 1 . .
    O O10 0.0031(3) 0.3535(2) 0.75267(17) 0.0514(7) Uani d . 1 . .
    O O11 0.0911(3) 0.3375(3) 0.59195(18) 0.0571(7) Uani d . 1 . .
    O O12 -0.0708(3) 0.2017(2) 0.6593(2) 0.0650(9) Uani d . 1 . .
    N N1 0.7670(2) 0.50054(19) 0.11139(15) 0.0167(5) Uani d . 1 . .
    N N2 0.8888(2) 0.91571(19) 0.00109(15) 0.0144(4) Uani d D 1 . .
    H H2N 0.908(3) 0.893(2) -0.0593(13) 0.017 Uiso d D 1 . .
    N N3 0.5816(2) 0.50287(19) 0.29083(15) 0.0182(5) Uani d . 1 . .
    N N4 0.4942(2) 0.8624(2) 0.49802(15) 0.0156(4) Uani d D 1 . .
    H H4N 0.3982(18) 0.863(3) 0.514(2) 0.019 Uiso d D 1 . .
    C C1 0.9729(3) 0.1943(2) 0.22604(18) 0.0153(5) Uani d . 1 . .
    C C2 0.9626(3) 0.2108(2) 0.33488(18) 0.0166(5) Uani d . 1 . .
    C C3 0.8085(3) 0.2046(2) 0.37928(18) 0.0161(5) Uani d . 1 . .
    C C4 1.0062(3) 0.3455(3) 0.3502(2) 0.0300(7) Uani d . 1 . .
    H H4A 0.9451 0.4102 0.3190 0.045 Uiso calc R 1 . .
    H H4B 1.1041 0.3516 0.3223 0.045 Uiso calc R 1 . .
    H H4C 0.9969 0.3600 0.4191 0.045 Uiso calc R 1 . .
    C C5 1.0578(3) 0.1103(3) 0.3830(2) 0.0255(6) Uani d . 1 . .
    H H5A 1.0483 0.1242 0.4520 0.038 Uiso calc R 1 . .
    H H5B 1.1557 0.1172 0.3553 0.038 Uiso calc R 1 . .
    H H5C 1.0309 0.0250 0.3728 0.038 Uiso calc R 1 . .
    C C11 0.7887(3) 0.4505(3) 0.02408(19) 0.0221(6) Uani d . 1 . .
    H H11 0.7937 0.3602 0.0201 0.027 Uiso calc R 1 . .
    C C12 0.8040(3) 0.5242(3) -0.0596(2) 0.0246(6) Uani d . 1 . .
    H H12 0.8197 0.4854 -0.1200 0.029 Uiso calc R 1 . .
    C C13 0.7962(3) 0.6561(3) -0.05452(19) 0.0211(6) Uani d . 1 . .
    H H13 0.8042 0.7092 -0.1114 0.025 Uiso calc R 1 . .
    C C14 0.7766(3) 0.7096(2) 0.03496(19) 0.0169(5) Uani d . 1 . .
    C C15 0.7619(3) 0.6285(2) 0.11544(19) 0.0166(5) Uani d . 1 . .
    H H15 0.7475 0.6649 0.1767 0.020 Uiso calc R 1 . .
    C C16 0.7611(3) 0.8529(2) 0.0465(2) 0.0196(6) Uani d . 1 . .
    H H16A 0.6780 0.8906 0.0169 0.024 Uiso calc R 1 . .
    H H16B 0.7447 0.8704 0.1157 0.024 Uiso calc R 1 . .
    C C17 1.0141(3) 0.8795(2) 0.05230(18) 0.0164(5) Uani d . 1 . .
    H H17A 1.0344 0.7855 0.0539 0.020 Uiso calc R 1 . .
    H H17B 0.9939 0.9070 0.1193 0.020 Uiso calc R 1 . .
    C C18 0.8594(3) 1.0583(2) -0.00249(19) 0.0165(5) Uani d . 1 . .
    H H18A 0.8365 1.0888 0.0636 0.020 Uiso calc R 1 . .
    H H18B 0.7774 1.0827 -0.0375 0.020 Uiso calc R 1 . .
    C C21 0.4487(3) 0.5093(3) 0.2703(2) 0.0247(6) Uani d . 1 . .
    H H21 0.4271 0.4612 0.2197 0.030 Uiso calc R 1 . .
    C C22 0.3425(3) 0.5851(3) 0.3216(2) 0.0307(7) Uani d . 1 . .
    H H22 0.2487 0.5871 0.3069 0.037 Uiso calc R 1 . .
    C C23 0.3727(3) 0.6571(3) 0.3935(2) 0.0254(6) Uani d . 1 . .
    H H23 0.3001 0.7085 0.4293 0.031 Uiso calc R 1 . .
    C C24 0.5109(3) 0.6542(2) 0.41357(18) 0.0187(5) Uani d . 1 . .
    C C25 0.6108(3) 0.5742(2) 0.36102(18) 0.0176(5) Uani d . 1 . .
    H H25 0.7050 0.5694 0.3753 0.021 Uiso calc R 1 . .
    C C26 0.5575(3) 0.7270(2) 0.49164(19) 0.0196(6) Uani d . 1 . .
    H H26A 0.5329 0.6812 0.5540 0.023 Uiso calc R 1 . .
    H H26B 0.6611 0.7272 0.4807 0.023 Uiso calc R 1 . .
    C C27 0.5498(3) 0.9241(2) 0.57676(18) 0.0194(6) Uani d . 1 . .
    H H27A 0.6525 0.9282 0.5606 0.023 Uiso calc R 1 . .
    H H27B 0.5336 0.8714 0.6369 0.023 Uiso calc R 1 . .
    C C28 0.5198(3) 0.9422(2) 0.40762(18) 0.0174(5) Uani d . 1 . .
    H H28A 0.4809 0.9038 0.3551 0.021 Uiso calc R 1 . .
    H H28B 0.6222 0.9457 0.3891 0.021 Uiso calc R 1 . .
loop_
    _atom_site_aniso_label
    _atom_site_aniso_U_11
    _atom_site_aniso_U_22
    _atom_site_aniso_U_33
    _atom_site_aniso_U_12
    _atom_site_aniso_U_13
    _atom_site_aniso_U_23
    Cu1 0.01812(17) 0.01517(16) 0.01464(17) 0.00267(12) 0.00069(12) -0.00020(12)
    Cl1 0.0194(3) 0.0213(3) 0.0175(3) -0.0024(2) -0.0016(2) -0.0016(2)
    Cl2 0.0217(3) 0.0271(4) 0.0340(4) -0.0028(3) -0.0008(3) -0.0043(3)
    O1 0.0208(9) 0.0205(9) 0.0129(9) 0.0050(7) -0.0027(7) -0.0007(7)
    O1W 0.0443(15) 0.0369(14) 0.074(2) -0.0042(12) -0.0019(14) 0.0062(14)
    O2 0.0199(9) 0.0211(9) 0.0160(9) 0.0040(8) 0.0009(7) -0.0013(7)
    O2W 0.160(4) 0.070(2) 0.050(2) -0.014(2) 0.005(2) 0.0045(17)
    O3 0.0181(9) 0.0240(10) 0.0182(10) 0.0053(8) 0.0020(7) 0.0040(8)
    O4 0.0197(9) 0.0232(10) 0.0179(10) 0.0010(8) 0.0024(7) 0.0048(8)
    O5 0.0284(11) 0.0276(11) 0.0268(11) 0.0047(9) -0.0029(9) 0.0028(9)
    O6 0.0333(11) 0.0223(10) 0.0330(12) -0.0087(9) -0.0098(9) 0.0009(9)
    O7 0.0451(13) 0.0387(13) 0.0287(12) -0.0031(10) -0.0144(10) -0.0129(10)
    O8 0.0193(10) 0.0534(14) 0.0336(12) 0.0031(10) 0.0056(9) 0.0099(11)
    O9 0.0453(15) 0.0555(16) 0.0568(17) 0.0255(12) -0.0116(13) -0.0118(13)
    O10 0.0655(17) 0.0493(15) 0.0382(14) 0.0187(13) -0.0128(13) -0.0165(12)
    O11 0.0573(17) 0.079(2) 0.0366(15) -0.0206(15) -0.0037(12) 0.0089(14)
    O12 0.0332(14) 0.0416(15) 0.123(3) -0.0146(11) -0.0043(15) -0.0191(16)
    N1 0.0172(11) 0.0154(10) 0.0169(11) -0.0011(8) 0.0000(9) -0.0012(9)
    N2 0.0158(10) 0.0127(10) 0.0138(11) -0.0002(8) 0.0014(8) -0.0008(8)
    N3 0.0207(11) 0.0150(10) 0.0175(12) 0.0014(9) 0.0005(9) 0.0010(9)
    N4 0.0148(10) 0.0183(11) 0.0130(11) -0.0004(9) 0.0012(8) -0.0016(8)
    C1 0.0150(12) 0.0135(12) 0.0169(13) -0.0041(10) 0.0018(10) 0.0004(10)
    C2 0.0165(13) 0.0186(13) 0.0148(13) -0.0019(10) -0.0015(10) -0.0015(10)
    C3 0.0177(13) 0.0142(12) 0.0158(13) 0.0000(10) 0.0013(10) -0.0052(10)
    C4 0.0348(17) 0.0286(16) 0.0288(17) -0.0155(13) -0.0019(13) -0.0060(13)
    C5 0.0197(14) 0.0377(17) 0.0172(14) 0.0049(12) -0.0015(11) 0.0023(12)
    C11 0.0282(15) 0.0166(13) 0.0208(14) 0.0000(11) -0.0007(11) -0.0025(11)
    C12 0.0336(16) 0.0228(14) 0.0167(14) -0.0034(12) 0.0009(12) -0.0040(11)
    C13 0.0248(14) 0.0204(13) 0.0175(14) -0.0060(11) 0.0005(11) 0.0030(11)
    C14 0.0139(12) 0.0141(12) 0.0224(14) -0.0037(10) 0.0003(10) 0.0005(10)
    C15 0.0174(13) 0.0161(12) 0.0164(13) -0.0031(10) -0.0006(10) -0.0028(10)
    C16 0.0171(13) 0.0155(12) 0.0250(15) -0.0033(10) 0.0037(11) 0.0000(11)
    C17 0.0189(13) 0.0128(12) 0.0170(13) 0.0008(10) -0.0031(10) 0.0029(10)
    C18 0.0165(12) 0.0117(11) 0.0203(14) 0.0010(10) -0.0009(10) 0.0003(10)
    C21 0.0272(15) 0.0213(14) 0.0261(15) 0.0033(12) -0.0073(12) -0.0052(12)
    C22 0.0218(15) 0.0313(16) 0.0394(19) 0.0047(12) -0.0073(13) -0.0101(14)
    C23 0.0203(14) 0.0266(15) 0.0283(16) 0.0031(12) 0.0004(12) -0.0088(12)
    C24 0.0209(13) 0.0172(13) 0.0172(13) -0.0013(10) 0.0000(11) 0.0011(10)
    C25 0.0177(13) 0.0171(12) 0.0175(13) -0.0008(10) -0.0007(10) 0.0004(10)
    C26 0.0198(13) 0.0186(13) 0.0190(14) 0.0035(11) -0.0010(11) -0.0020(11)
    C27 0.0244(14) 0.0211(13) 0.0133(13) -0.0012(11) -0.0041(11) -0.0018(10)
    C28 0.0212(13) 0.0197(13) 0.0107(12) -0.0030(10) 0.0016(10) -0.0018(10)
_geom_special_details
;
All e.s.d.'s (except the e.s.d. in the dihedral angle between two l.s. planes)
are estimated using the full covariance matrix. The cell e.s.d.'s are taken
into account individually in the estimation of e.s.d.'s in distances, angles
and torsion angles; correlations between e.s.d.'s in cell parameters are only
used when they are defined by crystal symmetry. An approximate (isotropic)
treatment of cell e.s.d.'s is used for estimating e.s.d.'s involving l.s.
planes.
;
loop_
    _geom_bond_atom_site_label_1
    _geom_bond_atom_site_label_2
    _geom_bond_site_symmetry_2
    _geom_bond_distance
    _geom_bond_publ_flag
    Cu1 O3 . 1.9283(18) ?
    Cu1 O1 . 1.9394(17) ?
    Cu1 N1 . 2.005(2) ?
    Cu1 N3 . 2.010(2) ?
    Cu1 O6 . 2.400(2) ?
    Cl1 O5 . 1.433(2) ?
    Cl1 O7 . 1.436(2) ?
    Cl1 O8 . 1.438(2) ?
    Cl1 O6 . 1.443(2) ?
    Cl2 O10 . 1.420(2) ?
    Cl2 O12 . 1.425(3) ?
    Cl2 O11 . 1.426(3) ?
    Cl2 O9 . 1.429(2) ?
    O1 C1 . 1.278(3) ?
    O1W H1WA . 0.894(18) ?
    O1W H1WB . 0.875(18) ?
    O2 C1 . 1.248(3) ?
    O2W H2WA . 0.929(19) ?
    O2W H2WB . 0.941(19) ?
    O3 C3 . 1.281(3) ?
    O4 C3 . 1.239(3) ?
    N1 C11 . 1.345(3) ?
    N1 C15 . 1.346(3) ?
    N2 C17 . 1.492(3) ?
    N2 C18 . 1.499(3) ?
    N2 C16 . 1.503(3) ?
    N2 H2N . 0.887(17) ?
    N3 C21 . 1.342(4) ?
    N3 C25 . 1.343(3) ?
    N4 C28 . 1.492(3) ?
    N4 C27 . 1.493(3) ?
    N4 C26 . 1.498(3) ?
    N4 H4N . 0.923(17) ?
    C1 C2 . 1.539(4) ?
    C2 C5 . 1.522(3) ?
    C2 C3 . 1.540(3) ?
    C2 C4 . 1.548(4) ?
    C4 H4A . 0.9800 ?
    C4 H4B . 0.9800 ?
    C4 H4C . 0.9800 ?
    C5 H5A . 0.9800 ?
    C5 H5B . 0.9800 ?
    C5 H5C . 0.9800 ?
    C11 C12 . 1.374(4) ?
    C11 H11 . 0.9500 ?
    C12 C13 . 1.387(4) ?
    C12 H12 . 0.9500 ?
    C13 C14 . 1.389(4) ?
    C13 H13 . 0.9500 ?
    C14 C15 . 1.381(3) ?
    C14 C16 . 1.516(3) ?
    C15 H15 . 0.9500 ?
    C16 H16A . 0.9900 ?
    C16 H16B . 0.9900 ?
    C17 C18 2_775 1.511(3) ?
    C17 H17A . 0.9900 ?
    C17 H17B . 0.9900 ?
    C18 C17 2_775 1.511(3) ?
    C18 H18A . 0.9900 ?
    C18 H18B . 0.9900 ?
    C21 C22 . 1.386(4) ?
    C21 H21 . 0.9500 ?
    C22 C23 . 1.370(4) ?
    C22 H22 . 0.9500 ?
    C23 C24 . 1.392(4) ?
    C23 H23 . 0.9500 ?
    C24 C25 . 1.383(3) ?
    C24 C26 . 1.507(4) ?
    C25 H25 . 0.9500 ?
    C26 H26A . 0.9900 ?
    C26 H26B . 0.9900 ?
    C27 C28 2_676 1.514(3) ?
    C27 H27A . 0.9900 ?
    C27 H27B . 0.9900 ?
    C28 C27 2_676 1.514(3) ?
    C28 H28A . 0.9900 ?
    C28 H28B . 0.9900 ?
loop_
    _geom_angle_atom_site_label_1
    _geom_angle_atom_site_label_2
    _geom_angle_atom_site_label_3
    _geom_angle_site_symmetry_1
    _geom_angle_site_symmetry_3
    _geom_angle
    _geom_angle_publ_flag
    O3 Cu1 O1 . . 91.49(7) ?
    O3 Cu1 N1 . . 174.84(8) ?
    O1 Cu1 N1 . . 90.38(8) ?
    O3 Cu1 N3 . . 85.44(8) ?
    O1 Cu1 N3 . . 175.47(8) ?
    N1 Cu1 N3 . . 92.41(8) ?
    O3 Cu1 O6 . . 99.44(7) ?
    O1 Cu1 O6 . . 89.56(7) ?
    N1 Cu1 O6 . . 85.38(8) ?
    N3 Cu1 O6 . . 94.23(8) ?
    O5 Cl1 O7 . . 110.03(13) ?
    O5 Cl1 O8 . . 110.26(12) ?
    O7 Cl1 O8 . . 109.95(14) ?
    O5 Cl1 O6 . . 109.60(12) ?
    O7 Cl1 O6 . . 108.42(13) ?
    O8 Cl1 O6 . . 108.54(13) ?
    O10 Cl2 O12 . . 110.28(17) ?
    O10 Cl2 O11 . . 109.08(17) ?
    O12 Cl2 O11 . . 107.14(19) ?
    O10 Cl2 O9 . . 109.14(15) ?
    O12 Cl2 O9 . . 111.41(17) ?
    O11 Cl2 O9 . . 109.75(16) ?
    C1 O1 Cu1 . . 125.13(16) ?
    H1WA O1W H1WB . . 106(3) ?
    H2WA O2W H2WB . . 98(3) ?
    C3 O3 Cu1 . . 125.71(16) ?
    Cl1 O6 Cu1 . . 129.66(12) ?
    C11 N1 C15 . . 117.6(2) ?
    C11 N1 Cu1 . . 118.88(17) ?
    C15 N1 Cu1 . . 123.45(17) ?
    C17 N2 C18 . . 109.43(19) ?
    C17 N2 C16 . . 112.43(19) ?
    C18 N2 C16 . . 110.56(18) ?
    C17 N2 H2N . . 109.4(18) ?
    C18 N2 H2N . . 106.6(17) ?
    C16 N2 H2N . . 108.2(18) ?
    C21 N3 C25 . . 118.6(2) ?
    C21 N3 Cu1 . . 123.14(19) ?
    C25 N3 Cu1 . . 118.18(17) ?
    C28 N4 C27 . . 108.84(19) ?
    C28 N4 C26 . . 114.45(19) ?
    C27 N4 C26 . . 109.3(2) ?
    C28 N4 H4N . . 107.8(17) ?
    C27 N4 H4N . . 107.2(18) ?
    C26 N4 H4N . . 109.1(17) ?
    O2 C1 O1 . . 121.6(2) ?
    O2 C1 C2 . . 118.6(2) ?
    O1 C1 C2 . . 119.7(2) ?
    C5 C2 C1 . . 112.0(2) ?
    C5 C2 C3 . . 110.5(2) ?
    C1 C2 C3 . . 108.9(2) ?
    C5 C2 C4 . . 109.5(2) ?
    C1 C2 C4 . . 107.7(2) ?
    C3 C2 C4 . . 108.1(2) ?
    O4 C3 O3 . . 121.7(2) ?
    O4 C3 C2 . . 119.4(2) ?
    O3 C3 C2 . . 118.9(2) ?
    C2 C4 H4A . . 109.5 ?
    C2 C4 H4B . . 109.5 ?
    H4A C4 H4B . . 109.5 ?
    C2 C4 H4C . . 109.5 ?
    H4A C4 H4C . . 109.5 ?
    H4B C4 H4C . . 109.5 ?
    C2 C5 H5A . . 109.5 ?
    C2 C5 H5B . . 109.5 ?
    H5A C5 H5B . . 109.5 ?
    C2 C5 H5C . . 109.5 ?
    H5A C5 H5C . . 109.5 ?
    H5B C5 H5C . . 109.5 ?
    N1 C11 C12 . . 122.9(2) ?
    N1 C11 H11 . . 118.6 ?
    C12 C11 H11 . . 118.6 ?
    C11 C12 C13 . . 118.9(3) ?
    C11 C12 H12 . . 120.5 ?
    C13 C12 H12 . . 120.5 ?
    C12 C13 C14 . . 119.1(2) ?
    C12 C13 H13 . . 120.5 ?
    C14 C13 H13 . . 120.5 ?
    C15 C14 C13 . . 118.2(2) ?
    C15 C14 C16 . . 119.5(2) ?
    C13 C14 C16 . . 122.2(2) ?
    N1 C15 C14 . . 123.3(2) ?
    N1 C15 H15 . . 118.4 ?
    C14 C15 H15 . . 118.4 ?
    N2 C16 C14 . . 112.3(2) ?
    N2 C16 H16A . . 109.1 ?
    C14 C16 H16A . . 109.1 ?
    N2 C16 H16B . . 109.1 ?
    C14 C16 H16B . . 109.1 ?
    H16A C16 H16B . . 107.9 ?
    N2 C17 C18 . 2_775 110.5(2) ?
    N2 C17 H17A . . 109.5 ?
    C18 C17 H17A 2_775 . 109.5 ?
    N2 C17 H17B . . 109.5 ?
    C18 C17 H17B 2_775 . 109.5 ?
    H17A C17 H17B . . 108.1 ?
    N2 C18 C17 . 2_775 110.23(19) ?
    N2 C18 H18A . . 109.6 ?
    C17 C18 H18A 2_775 . 109.6 ?
    N2 C18 H18B . . 109.6 ?
    C17 C18 H18B 2_775 . 109.6 ?
    H18A C18 H18B . . 108.1 ?
    N3 C21 C22 . . 121.2(3) ?
    N3 C21 H21 . . 119.4 ?
    C22 C21 H21 . . 119.4 ?
    C23 C22 C21 . . 120.0(3) ?
    C23 C22 H22 . . 120.0 ?
    C21 C22 H22 . . 120.0 ?
    C22 C23 C24 . . 119.3(3) ?
    C22 C23 H23 . . 120.3 ?
    C24 C23 H23 . . 120.3 ?
    C25 C24 C23 . . 117.4(2) ?
    C25 C24 C26 . . 117.9(2) ?
    C23 C24 C26 . . 124.5(2) ?
    N3 C25 C24 . . 123.4(2) ?
    N3 C25 H25 . . 118.3 ?
    C24 C25 H25 . . 118.3 ?
    N4 C26 C24 . . 114.5(2) ?
    N4 C26 H26A . . 108.6 ?
    C24 C26 H26A . . 108.6 ?
    N4 C26 H26B . . 108.6 ?
    C24 C26 H26B . . 108.6 ?
    H26A C26 H26B . . 107.6 ?
    N4 C27 C28 . 2_676 111.7(2) ?
    N4 C27 H27A . . 109.3 ?
    C28 C27 H27A 2_676 . 109.3 ?
    N4 C27 H27B . . 109.3 ?
    C28 C27 H27B 2_676 . 109.3 ?
    H27A C27 H27B . . 107.9 ?
    N4 C28 C27 . 2_676 109.3(2) ?
    N4 C28 H28A . . 109.8 ?
    C27 C28 H28A 2_676 . 109.8 ?
    N4 C28 H28B . . 109.8 ?
    C27 C28 H28B 2_676 . 109.8 ?
    H28A C28 H28B . . 108.3 ?
loop_
    _geom_torsion_atom_site_label_1
    _geom_torsion_atom_site_label_2
    _geom_torsion_atom_site_label_3
    _geom_torsion_atom_site_label_4
    _geom_torsion_site_symmetry_1
    _geom_torsion_site_symmetry_2
    _geom_torsion_site_symmetry_3
    _geom_torsion_site_symmetry_4
    _geom_torsion
    _geom_torsion_publ_flag
    O3 Cu1 O1 C1 . . . . -25.1(2) ?
    N1 Cu1 O1 C1 . . . . 150.0(2) ?
    O6 Cu1 O1 C1 . . . . -124.6(2) ?
    O1 Cu1 O3 C3 . . . . 23.3(2) ?
    N3 Cu1 O3 C3 . . . . -153.4(2) ?
    O6 Cu1 O3 C3 . . . . 113.1(2) ?
    O5 Cl1 O6 Cu1 . . . . -27.77(19) ?
    O7 Cl1 O6 Cu1 . . . . -147.89(15) ?
    O8 Cl1 O6 Cu1 . . . . 92.71(17) ?
    O3 Cu1 O6 Cl1 . . . . -15.88(17) ?
    O1 Cu1 O6 Cl1 . . . . 75.56(16) ?
    N1 Cu1 O6 Cl1 . . . . 165.97(17) ?
    N3 Cu1 O6 Cl1 . . . . -101.95(16) ?
    O1 Cu1 N1 C11 . . . . 45.5(2) ?
    N3 Cu1 N1 C11 . . . . -138.1(2) ?
    O6 Cu1 N1 C11 . . . . -44.05(19) ?
    O1 Cu1 N1 C15 . . . . -137.0(2) ?
    N3 Cu1 N1 C15 . . . . 39.4(2) ?
    O6 Cu1 N1 C15 . . . . 133.5(2) ?
    O3 Cu1 N3 C21 . . . . -103.2(2) ?
    N1 Cu1 N3 C21 . . . . 81.5(2) ?
    O6 Cu1 N3 C21 . . . . -4.0(2) ?
    O3 Cu1 N3 C25 . . . . 72.62(18) ?
    N1 Cu1 N3 C25 . . . . -102.68(19) ?
    O6 Cu1 N3 C25 . . . . 171.78(18) ?
    Cu1 O1 C1 O2 . . . . 173.27(17) ?
    Cu1 O1 C1 C2 . . . . -9.9(3) ?
    O2 C1 C2 C5 . . . . -7.0(3) ?
    O1 C1 C2 C5 . . . . 176.1(2) ?
    O2 C1 C2 C3 . . . . -129.6(2) ?
    O1 C1 C2 C3 . . . . 53.5(3) ?
    O2 C1 C2 C4 . . . . 113.4(3) ?
    O1 C1 C2 C4 . . . . -63.5(3) ?
    Cu1 O3 C3 O4 . . . . -168.75(18) ?
    Cu1 O3 C3 C2 . . . . 13.4(3) ?
    C5 C2 C3 O4 . . . . 3.3(3) ?
    C1 C2 C3 O4 . . . . 126.8(2) ?
    C4 C2 C3 O4 . . . . -116.5(3) ?
    C5 C2 C3 O3 . . . . -178.8(2) ?
    C1 C2 C3 O3 . . . . -55.3(3) ?
    C4 C2 C3 O3 . . . . 61.4(3) ?
    C15 N1 C11 C12 . . . . -0.7(4) ?
    Cu1 N1 C11 C12 . . . . 177.0(2) ?
    N1 C11 C12 C13 . . . . -0.3(4) ?
    C11 C12 C13 C14 . . . . 1.5(4) ?
    C12 C13 C14 C15 . . . . -1.7(4) ?
    C12 C13 C14 C16 . . . . -177.5(2) ?
    C11 N1 C15 C14 . . . . 0.5(4) ?
    Cu1 N1 C15 C14 . . . . -177.01(19) ?
    C13 C14 C15 N1 . . . . 0.7(4) ?
    C16 C14 C15 N1 . . . . 176.6(2) ?
    C17 N2 C16 C14 . . . . -68.1(3) ?
    C18 N2 C16 C14 . . . . 169.3(2) ?
    C15 C14 C16 N2 . . . . 123.4(3) ?
    C13 C14 C16 N2 . . . . -60.9(3) ?
    C18 N2 C17 C18 . . . 2_775 -58.4(3) ?
    C16 N2 C17 C18 . . . 2_775 178.3(2) ?
    C17 N2 C18 C17 . . . 2_775 58.2(3) ?
    C16 N2 C18 C17 . . . 2_775 -177.4(2) ?
    C25 N3 C21 C22 . . . . -1.7(4) ?
    Cu1 N3 C21 C22 . . . . 174.1(2) ?
    N3 C21 C22 C23 . . . . 1.3(4) ?
    C21 C22 C23 C24 . . . . 0.6(4) ?
    C22 C23 C24 C25 . . . . -2.1(4) ?
    C22 C23 C24 C26 . . . . -178.9(3) ?
    C21 N3 C25 C24 . . . . 0.0(4) ?
    Cu1 N3 C25 C24 . . . . -175.96(19) ?
    C23 C24 C25 N3 . . . . 1.9(4) ?
    C26 C24 C25 N3 . . . . 178.8(2) ?
    C28 N4 C26 C24 . . . . -56.9(3) ?
    C27 N4 C26 C24 . . . . -179.2(2) ?
    C25 C24 C26 N4 . . . . 139.4(2) ?
    C23 C24 C26 N4 . . . . -43.9(4) ?
    C28 N4 C27 C28 . . . 2_676 59.3(3) ?
    C26 N4 C27 C28 . . . 2_676 -175.1(2) ?
    C27 N4 C28 C27 . . . 2_676 -57.8(3) ?
    C26 N4 C28 C27 . . . 2_676 179.7(2) ?
loop_
    _geom_hbond_atom_site_label_D
    _geom_hbond_atom_site_label_H
    _geom_hbond_atom_site_label_A
    _geom_hbond_site_symmetry_A
    _geom_hbond_distance_DH
    _geom_hbond_distance_HA
    _geom_hbond_distance_DA
    _geom_hbond_angle_DHA
    _geom_hbond_publ_flag
    O1W H1WA O12 . 0.894(18) 1.98(2) 2.838(4) 160(4) y
    O1W H1WB O8 2_556 0.875(18) 2.35(3) 3.053(4) 137(3) y
    O1W H1WB O2 2_656 0.875(18) 2.46(3) 3.120(3) 133(3) y
    O2W H2WA O7 . 0.929(19) 2.14(2) 3.044(4) 164(4) y
    O2W H2WB O1W 1_654 0.941(19) 1.95(3) 2.807(5) 150(5) y
    N2 H2N O2 2_765 0.887(17) 1.804(18) 2.673(3) 166(3) y
    N4 H4N O4 2_666 0.923(17) 1.727(17) 2.647(3) 175(3) y
data_global
_journal_date_recd_electronic     2008-11-01
_journal_date_accepted     2008-11-06
_journal_name_full     'Acta Crystallographica, Section E'
_journal_year     2008
_journal_volume     64
_journal_issue     12
_journal_page_first     m1524
_journal_page_last     m1524
_journal_paper_category     QM
_journal_coeditor_code     LH2730
_publ_contact_author_name     'Robert L. LaDuca'
_publ_contact_author_address
;
Lyman Briggs College
Department of Chemistry
E-30 Holmes Hall
Michigan State University
East Lansing, MI 48825 USA
;
_publ_contact_author_email     laduca@msu.edu
_publ_contact_author_fax     517-432-2758
_publ_contact_author_phone     517-432-2268
_publ_section_title
;\
<i>catena</i>-Poly[[[(dimethylmalonato-\k^2^<i>O</i>:<i>O</i>')(perchlorato-\
\k<i>O</i>)copper(II)]-\m-bis(3-pyridylmethyl)piperazinediium-\
\k^2^<i>N</i>^1'^:<i>N</i>^4'^] perchlorate dihydrate]
;
loop_
    _publ_author_name
    _publ_author_footnote
    _publ_author_address
    'Farnum, Gregory A.' .
;
Lyman Briggs College
Department of Chemistry
Michigan State University
East Lansing, MI 48825 USA
;
    'LaDuca, Robert L.' .
;
Lyman Briggs College
Department of Chemistry
Michigan State University
East Lansing, MI 48825 USA
;
