# Supplementary material for: catena-Poly[[[(dimethyl­malonato-κ2 O:O′)(perchlorato-κO)copper(II)]-μ-bis­(3-pyridylmeth­yl)piperazinediium-κ2 N 1′:N 4′] perchlorate dihydrate]
Source: Acta Crystallogr Sect E Struct Rep Online. 2008 Nov 13;64(Pt 12):m1524. doi: 10.1107/S1600536808036490 (PMC2959823; doi:10.1107/S1600536808036490)
Supplement: Supplementary file 2 [file e-64-m1524-Isup2.hkl]

# 
# h,k,l, Fc-squared, Fo-squared, sigma(Fo-squared) and status flag 
# 
data_I
_shelx_title ' p1 in P-1' 
_shelx_refln_list_code          4 
_shelx_F_calc_maximum      191.92 
_exptl_crystal_F_000       722.00 
_reflns_d_resolution_high  0.7503 
 
loop_ 
 _symmetry_equiv_pos_as_xyz 
 'x, y, z' 
 '-x, -y, -z' 
 
_cell_length_a     9.6284 
_cell_length_b    10.5140 
_cell_length_c    14.0613 
_cell_angle_alpha  86.950 
_cell_angle_beta   82.634 
_cell_angle_gamma  84.638 
 
_shelx_F_squared_multiplier     1.000 
 
loop_ 
 _refln_index_h 
 _refln_index_k 
 _refln_index_l 
 _refln_F_squared_calc 
 _refln_F_squared_meas 
 _refln_F_squared_sigma 
 _refln_observed_status 
   1   0   0       67.83       25.84      5.82 o 
   2   0   0     3121.38     3215.43     61.97 o 
   3   0   0      109.44      146.15      7.70 o 
   4   0   0     9541.42     9546.63    207.46 o 
   5   0   0       43.51       56.26      7.56 o 
   6   0   0     1640.53     1623.65     39.08 o 
   7   0   0      264.98      278.57     15.72 o 
   8   0   0      648.94      676.34     32.31 o 
   9   0   0      444.50      426.91     36.09 o 
  10   0   0       88.46      107.14     16.70 o 
  11   0   0       11.98       15.53     16.64 o 
  12   0   0       65.83       79.22     26.52 o 
 -12   1   0      503.08      558.38     45.13 o 
 -11   1   0      454.00      482.27     28.62 o 
 -10   1   0      599.60      612.46     28.04 o 
  -9   1   0      205.93      203.27     17.74 o 
  -8   1   0       99.17      117.55     17.69 o 
  -7   1   0       39.37       26.55      9.35 o 
  -6   1   0     5610.89     5726.45    153.10 o 
  -5   1   0     1987.86     2035.84     45.40 o 
  -4   1   0      832.70      998.21     27.56 o 
  -3   1   0        1.27        3.55      3.88 o 
  -2   1   0    23480.26    23461.56    369.52 o 
  -1   1   0     2182.85     1983.18     32.82 o 
   0   1   0        3.15        2.86      1.75 o 
   1   1   0     2572.68     2453.22     39.96 o 
   2   1   0     1138.71     1215.09     21.53 o 
   3   1   0     3841.47     3874.08     66.15 o 
   4   1   0      533.88      440.70     12.59 o 
   5   1   0      387.78      458.06     12.32 o 
   6   1   0       20.90       17.37      7.32 o 
   7   1   0      858.13      843.48     26.29 o 
   8   1   0       23.72       22.26     10.12 o 
   9   1   0       64.76       83.57     16.69 o 
  10   1   0      124.06      102.26     19.65 o 
  11   1   0        2.38       -8.68     17.20 o 
  12   1   0       12.43       13.75     38.52 o 
 -12   2   0      702.42      756.20     47.50 o 
 -11   2   0      552.45      584.07     30.75 o 
 -10   2   0      126.14      108.49     16.77 o 
  -9   2   0      233.05      246.10     19.17 o 
  -8   2   0     1214.87     1211.70     35.89 o 
  -7   2   0     1572.58     1648.09     55.83 o 
  -6   2   0      264.36      268.09     14.88 o 
  -5   2   0       69.87       59.42      8.93 o 
  -4   2   0      618.33      569.26     15.04 o 
  -3   2   0     2752.01     2668.83     45.64 o 
  -2   2   0     5381.75     5350.26     92.23 o 
  -1   2   0      472.80      569.88     11.64 o 
   0   2   0     6430.20     6289.84    102.69 o 
   1   2   0     7993.57     8643.07    137.24 o 
   2   2   0     1553.22     1526.52     27.05 o 
   3   2   0       11.86        7.33      3.32 o 
   4   2   0     1694.54     1734.75     31.96 o 
   5   2   0       23.65       11.14      5.01 o 
   6   2   0      423.07      410.53     35.68 o 
   7   2   0     2681.61     2595.81     61.87 o 
   8   2   0      257.10      329.85     18.06 o 
   9   2   0      105.86       92.52     14.12 o 
  10   2   0      177.93      189.05     18.91 o 
  11   2   0     1127.31     1118.32     39.63 o 
  12   2   0       84.29      138.21     42.29 o 
 -12   3   0        0.18        2.72     32.85 o 
 -11   3   0      408.15      415.69     34.64 o 
 -10   3   0        1.18       -6.25     15.32 o 
  -9   3   0      788.40      798.12     30.93 o 
  -8   3   0       17.48       16.86     13.14 o 
  -7   3   0      562.65      580.92     24.63 o 
  -6   3   0      482.53      472.14     19.33 o 
  -5   3   0      831.42      757.96     23.10 o 
  -4   3   0        0.49        0.91      4.24 o 
  -3   3   0    13585.13    14209.93    228.33 o 
  -2   3   0      243.31      154.63     10.19 o 
  -1   3   0      121.06      134.39      5.71 o 
   0   3   0      718.70      826.15     23.17 o 
   1   3   0     3291.13     3189.77     52.89 o 
   2   3   0     4117.44     4190.62     69.01 o 
   3   3   0      223.07      289.86      9.27 o 
   4   3   0        3.64        2.63      4.03 o 
   5   3   0       17.04        8.08      4.99 o 
   6   3   0      240.52      236.54     11.03 o 
   7   3   0      658.44      695.83     23.65 o 
   8   3   0      924.63      939.96     29.60 o 
   9   3   0      486.94      523.17     32.08 o 
  10   3   0       51.26       45.31     18.87 o 
  11   3   0        8.61       27.50     21.75 o 
 -11   4   0      122.68      123.83     30.80 o 
 -10   4   0       11.63       -3.02     18.25 o 
  -9   4   0      705.89      766.51     31.04 o 
  -8   4   0     4779.11     4634.77    100.20 o 
  -7   4   0     1498.53     1496.92     72.64 o 
  -6   4   0        2.44       -2.11      9.00 o 
  -5   4   0     7028.36     6906.41    135.88 o 
  -4   4   0     2678.70     2545.22     51.89 o 
  -3   4   0       51.66       34.77      5.03 o 
  -2   4   0     5046.98     4854.99     80.70 o 
  -1   4   0      173.78      172.71      7.79 o 
   0   4   0     7795.15     7953.02    153.27 o 
   1   4   0      107.36       96.50      5.24 o 
   2   4   0      936.48     1053.03     20.95 o 
   3   4   0       36.00       36.81      5.10 o 
   4   4   0     6670.57     7030.07    115.60 o 
   5   4   0      620.69      677.94     18.26 o 
   6   4   0       17.62        9.77      6.91 o 
   7   4   0      741.04      791.63     30.02 o 
   8   4   0      284.78      289.09     24.26 o 
   9   4   0       12.76       11.48     15.75 o 
  10   4   0        5.71      -15.67     17.76 o 
  11   4   0      375.11      430.04     35.14 o 
 -11   5   0      408.06      439.94     53.25 o 
 -10   5   0      576.11      513.40     53.44 o 
  -9   5   0       11.51       23.13     19.32 o 
  -8   5   0      373.22      423.72     23.53 o 
  -7   5   0      694.64      699.89     27.47 o 
  -6   5   0       68.19       83.98     12.14 o 
  -5   5   0     1126.30     1009.73     29.40 o 
  -4   5   0      184.80      173.75      9.65 o 
  -3   5   0       92.18      114.65      7.75 o 
  -2   5   0     4036.60     4253.51     72.29 o 
  -1   5   0       73.88       53.33      5.18 o 
   0   5   0     2942.22     3297.55     56.55 o 
   1   5   0      608.85      755.10     16.81 o 
   2   5   0      444.71      369.20     22.57 o 
   3   5   0      524.05      554.63     14.55 o 
   4   5   0      363.69      342.75     14.50 o 
   5   5   0     1712.77     1664.93     34.67 o 
   6   5   0       45.34       38.11     10.95 o 
   7   5   0      109.64      136.66     14.79 o 
   8   5   0      400.46      405.45     51.55 o 
   9   5   0     1716.16     1760.09     59.93 o 
  10   5   0       10.69       -7.36     19.23 o 
  11   5   0       91.66      123.12     32.67 o 
 -10   6   0      265.59      192.19     29.51 o 
  -9   6   0       33.00       30.45     20.81 o 
  -8   6   0      270.69      346.61     28.03 o 
  -7   6   0        6.19        6.65     14.27 o 
  -6   6   0       11.91       32.21     13.17 o 
  -5   6   0      152.38      140.29     16.65 o 
  -4   6   0      228.20      207.94     20.86 o 
  -3   6   0      372.03      422.20     17.09 o 
  -2   6   0      120.84      148.72     13.96 o 
  -1   6   0     2080.88     2133.17     39.54 o 
   0   6   0       52.29       52.37      5.84 o 
   1   6   0      155.73      160.42      9.99 o 
   2   6   0     1565.08     1525.87     30.07 o 
   3   6   0     2253.94     2152.90     40.51 o 
   4   6   0     3438.60     3451.98     61.29 o 
   5   6   0     2432.95     2537.61     48.03 o 
   6   6   0      955.31      940.10     28.53 o 
   7   6   0      306.21      280.32     48.90 o 
   8   6   0      899.41      979.49     40.40 o 
   9   6   0      490.21      498.39     32.17 o 
  10   6   0        7.52      -16.14     19.88 o 
  11   6   0      213.47      210.09     29.93 o 
 -10   7   0       16.92       21.90     36.63 o 
  -9   7   0        9.55       16.68     35.88 o 
  -8   7   0        1.40       12.34     18.42 o 
  -7   7   0     1708.38     1656.76     78.17 o 
  -6   7   0      143.63      143.18     18.95 o 
  -5   7   0      107.42       99.84     21.53 o 
  -4   7   0       26.21       18.91      9.21 o 
  -3   7   0     2463.04     2374.18     53.57 o 
  -2   7   0        8.38       15.64      7.45 o 
  -1   7   0      389.19      330.22     14.87 o 
   0   7   0      226.28      244.57     14.63 o 
   1   7   0     3040.09     2943.77     86.72 o 
   2   7   0      859.98      885.84     20.89 o 
   3   7   0     1855.42     1965.22     38.42 o 
   4   7   0       18.82       21.62      7.41 o 
   5   7   0       11.32        5.88      8.90 o 
   6   7   0      411.14      473.04     21.24 o 
   7   7   0      376.23      356.05     20.20 o 
   8   7   0      242.48      246.64     24.41 o 
   9   7   0        0.30       -3.34     18.98 o 
  10   7   0       36.52       16.35     24.50 o 
  11   7   0       70.91       97.77     29.31 o 
  -9   8   0       36.28       10.32     25.06 o 
  -8   8   0      321.91      312.37     29.46 o 
  -7   8   0      107.06      144.81     22.27 o 
  -6   8   0        2.31       -3.29     15.61 o 
  -5   8   0      310.68      320.55     24.16 o 
  -4   8   0     2468.97     2508.04     61.10 o 
  -3   8   0      189.29      211.60     15.30 o 
  -2   8   0      266.70      277.70     16.01 o 
  -1   8   0       10.62        6.59      8.01 o 
   0   8   0     1375.89     1390.36     40.30 o 
   1   8   0      550.01      526.46     19.79 o 
   2   8   0      473.27      449.68     37.01 o 
   3   8   0       56.99       59.26     12.15 o 
   4   8   0     1449.68     1532.48     49.61 o 
   5   8   0        2.98       10.02      9.91 o 
   6   8   0     3398.03     3512.56    143.35 o 
   7   8   0        6.00       14.43     24.05 o 
   8   8   0       16.49       -1.37     21.34 o 
   9   8   0        8.56       41.12     22.68 o 
  10   8   0      610.41      569.65     41.12 o 
  -8   9   0       41.15        4.85     24.55 o 
  -7   9   0       38.62       76.88     23.21 o 
  -6   9   0     1823.97     1724.77     61.01 o 
  -5   9   0      184.09      173.36     27.00 o 
  -4   9   0       55.53       74.32     18.10 o 
  -3   9   0      150.61      168.71     20.67 o 
  -2   9   0      444.59      432.09     19.62 o 
  -1   9   0      702.25      657.39     24.37 o 
   0   9   0     2394.03     2313.92     67.87 o 
   1   9   0      763.41      770.30     33.21 o 
   2   9   0      129.97       97.58     25.30 o 
   3   9   0       17.95       15.77     12.13 o 
   4   9   0     1093.10     1106.58     63.63 o 
   5   9   0       85.69      104.76     17.21 o 
   6   9   0       28.95       49.75     16.02 o 
   7   9   0     1034.25      922.40     40.72 o 
   8   9   0      388.17      391.61     44.56 o 
   9   9   0      113.13      217.52     41.92 o 
  10   9   0      158.05      216.38     44.94 o 
  -7  10   0       68.86       76.63     25.90 o 
  -6  10   0     1407.34     1507.84     58.87 o 
  -5  10   0      136.07       95.28     21.72 o 
  -4  10   0       48.57       61.65     31.91 o 
  -3  10   0        5.84        3.69     13.06 o 
  -2  10   0     1060.13     1062.61     33.87 o 
  -1  10   0      468.72      484.67     28.12 o 
   0  10   0       61.53       76.38     16.02 o 
   1  10   0       91.47      149.62     19.32 o 
   2  10   0       37.03       46.45     15.49 o 
   3  10   0      841.06      886.24     37.37 o 
   4  10   0       58.61       44.54     31.53 o 
   5  10   0       12.96       21.82     15.54 o 
   6  10   0        1.94       -3.97     34.93 o 
   7  10   0      825.93      831.42     42.33 o 
   8  10   0      272.17      261.70     42.67 o 
   9  10   0       25.10       21.90     34.74 o 
  -6  11   0       10.47        2.00     24.56 o 
  -5  11   0      524.88      563.38     37.77 o 
  -4  11   0       45.44       56.85     41.16 o 
  -3  11   0      619.42      633.79     35.43 o 
  -2  11   0        6.48       11.07     18.22 o 
  -1  11   0       84.79       65.68     20.01 o 
   0  11   0      473.19      486.72     54.38 o 
   1  11   0     1038.40     1025.73     97.43 o 
   2  11   0        1.72      -12.45     15.51 o 
   3  11   0       27.66       42.02     16.72 o 
   4  11   0      150.33      176.20     28.32 o 
   5  11   0      345.87      333.66     27.47 o 
   6  11   0       37.68       43.59     26.62 o 
   7  11   0        9.74       -5.17     21.28 o 
   8  11   0      155.32      162.38     41.16 o 
  -4  12   0      311.71      294.93     49.47 o 
  -3  12   0        8.74      -13.47     22.15 o 
  -2  12   0      591.75      586.34     42.11 o 
  -1  12   0       36.31       20.73     20.20 o 
   0  12   0       72.64       78.40     20.54 o 
   1  12   0      599.56      645.00     36.18 o 
   2  12   0      467.04      422.04     31.60 o 
   3  12   0       97.75      138.71     24.67 o 
   4  12   0      575.99      571.81     43.05 o 
   5  12   0      260.04      327.67     31.04 o 
   6  12   0      110.67      110.01     25.86 o 
   7  12   0       23.59       49.85     35.12 o 
  -2  13   0      219.59      220.54     40.78 o 
  -1  13   0       45.32       35.58     22.41 o 
   0  13   0       49.36       -4.14     21.12 o 
   1  13   0      512.31      510.92     37.34 o 
   2  13   0     1087.15     1007.83     48.33 o 
   3  13   0      189.85      165.48     27.25 o 
  -3 -13   1        2.05       -6.42     33.61 o 
  -2 -13   1      141.19      124.54     27.24 o 
  -1 -13   1      211.90      180.67     27.63 o 
   0 -13   1      111.02       87.29     30.97 o 
   1 -13   1       28.73       54.29     25.15 o 
   2 -13   1        5.39       24.55     33.61 o 
  -7 -12   1       84.57      161.63     43.43 o 
  -6 -12   1      120.36      122.74     40.22 o 
  -5 -12   1       62.45       72.95     22.15 o 
  -4 -12   1       14.13       37.02     22.62 o 
  -3 -12   1      973.29      987.95     46.28 o 
  -2 -12   1       16.17       31.93     40.41 o 
  -1 -12   1      328.13      398.95     43.43 o 
   0 -12   1      184.72      220.61     25.15 o 
   1 -12   1      246.00      246.02     27.26 o 
   2 -12   1       62.25       62.49     29.83 o 
   3 -12   1       64.62       79.58     23.87 o 
   4 -12   1      254.36      300.22     48.34 o 
  -7 -11   1      218.38      204.12     27.74 o 
  -6 -11   1      189.21      197.29     38.71 o 
  -5 -11   1      248.15      290.73     49.28 o 
  -4 -11   1       85.48       65.82     18.69 o 
  -3 -11   1        2.11        7.93     15.97 o 
  -2 -11   1     1026.52      988.16     42.51 o 
  -1 -11   1       63.40       46.47     17.72 o 
   0 -11   1      794.88      752.05     37.46 o 
   1 -11   1      393.65      394.32     29.35 o 
   2 -11   1      137.56      117.50     21.02 o 
   3 -11   1      167.82      165.38     23.48 o 
   4 -11   1      191.91      145.77     33.23 o 
   5 -11   1       54.50       22.61     23.35 o 
   6 -11   1      264.76      278.94     32.28 o 
  -9 -10   1        0.07       19.26     38.14 o 
  -8 -10   1      476.50      399.16     48.71 o 
  -7 -10   1       47.45       41.54     20.50 o 
  -6 -10   1       86.59       63.32     49.66 o 
  -5 -10   1       13.05       24.61     20.20 o 
  -4 -10   1       60.08       38.10     17.37 o 
  -3 -10   1      220.20      221.85     22.26 o 
  -2 -10   1     1298.08     1248.22     46.11 o 
  -1 -10   1       13.80       40.43     15.61 o 
   0 -10   1      349.69      332.81     46.26 o 
   1 -10   1     1020.81     1045.76     41.98 o 
   2 -10   1      449.36      452.15     28.02 o 
   3 -10   1       95.25       77.32     14.36 o 
   4 -10   1      128.65      164.13     25.68 o 
   5 -10   1      167.22      164.09     24.03 o 
   6 -10   1      179.09      194.54     26.81 o 
   7 -10   1      364.59      338.79     33.50 o 
  -9  -9   1      237.37      270.01     43.81 o 
  -8  -9   1        1.21       32.10     30.21 o 
  -7  -9   1       15.26       40.89     17.58 o 
  -6  -9   1       73.57      102.68     20.20 o 
  -5  -9   1      500.15      512.13     28.44 o 
  -4  -9   1      749.33      782.02     34.25 o 
  -3  -9   1        9.51       12.15     12.85 o 
  -2  -9   1        1.76       12.39     19.45 o 
  -1  -9   1     1149.98     1080.36     89.50 o 
   0  -9   1      131.09      135.64     17.42 o 
   1  -9   1     1634.81     1590.30     95.92 o 
   2  -9   1      291.60      306.78     18.77 o 
   3  -9   1        3.41       35.41     12.08 o 
   4  -9   1      485.19      497.84     29.97 o 
   5  -9   1     2333.37     2295.96     72.45 o 
   6  -9   1      253.75      275.06     68.73 o 
   7  -9   1      116.59      139.84     23.90 o 
   8  -9   1      329.01      364.06     62.88 o 
 -10  -8   1        1.52       14.00     26.34 o 
  -9  -8   1       53.67       42.44     23.79 o 
  -8  -8   1       40.45       29.72     20.56 o 
  -7  -8   1     1439.09     1464.94     44.21 o 
  -6  -8   1       27.60       16.20     14.52 o 
  -5  -8   1     2299.90     2147.47     51.80 o 
  -4  -8   1        4.87       -3.45      9.08 o 
  -3  -8   1     1623.95     1624.08     74.39 o 
  -2  -8   1       54.02       57.26     12.95 o 
  -1  -8   1     2431.87     2376.44    151.81 o 
   0  -8   1      385.93      385.76     17.19 o 
   1  -8   1        7.31        0.40      8.08 o 
   2  -8   1      390.21      390.55     18.37 o 
   3  -8   1     2357.15     2430.34     56.07 o 
   4  -8   1     1323.40     1393.84     42.81 o 
   5  -8   1        3.86       18.62     15.31 o 
   6  -8   1      239.11      246.14     24.79 o 
   7  -8   1      157.08      162.98     67.03 o 
   8  -8   1      515.53      513.51     74.02 o 
   9  -8   1       54.96       -3.37     27.76 o 
 -11  -7   1      121.18      147.89     32.79 o 
 -10  -7   1      106.66       72.94     23.35 o 
  -9  -7   1      336.71      365.34     31.24 o 
  -8  -7   1      265.23      220.88     24.55 o 
  -7  -7   1      726.80      750.94     35.25 o 
  -6  -7   1      679.30      641.92     24.63 o 
  -5  -7   1      157.43      153.52     28.79 o 
  -4  -7   1       68.44       62.67     17.89 o 
  -3  -7   1      342.17      342.00     16.00 o 
  -2  -7   1     3015.25     3156.07     56.76 o 
  -1  -7   1      121.70      110.16      9.95 o 
   0  -7   1      418.62      407.11     15.76 o 
   1  -7   1      384.88      340.97     15.25 o 
   2  -7   1     2741.41     2740.81     59.43 o 
   3  -7   1      569.85      538.91     20.32 o 
   4  -7   1        6.34        1.37      8.66 o 
   5  -7   1      749.70      725.62     37.57 o 
   6  -7   1      933.20      892.04     76.28 o 
   7  -7   1        0.40      -10.16     15.65 o 
   8  -7   1      161.50      169.21     23.89 o 
   9  -7   1       32.80       63.13     22.95 o 
  10  -7   1       67.14      105.74     38.90 o 
 -11  -6   1       24.56        9.61     24.61 o 
 -10  -6   1      651.50      739.32     41.74 o 
  -9  -6   1       48.70       31.83     18.94 o 
  -8  -6   1      281.73      309.49     25.23 o 
  -7  -6   1      175.78      155.74     19.49 o 
  -6  -6   1       29.16       29.17      9.90 o 
  -5  -6   1      328.24      354.81     17.18 o 
  -4  -6   1     3471.65     3385.48     71.24 o 
  -3  -6   1       20.84       18.44      5.77 o 
  -2  -6   1     1250.95     1268.17     26.17 o 
  -1  -6   1       14.90        7.44      4.90 o 
   0  -6   1      565.02      532.42     28.89 o 
   1  -6   1      841.98      846.86     19.54 o 
   2  -6   1     1546.31     1575.33     31.60 o 
   3  -6   1     2113.14     2091.99     40.28 o 
   4  -6   1     1204.96     1127.31     46.15 o 
   5  -6   1      248.19      283.12     20.63 o 
   6  -6   1      597.45      600.18     29.61 o 
   7  -6   1     1255.04     1245.27     62.69 o 
   8  -6   1       92.40       64.86     18.10 o 
   9  -6   1      182.49      214.20     26.01 o 
  10  -6   1      266.86      300.95     30.83 o 
  11  -6   1       17.92       91.39     38.90 o 
 -11  -5   1        1.86      -22.27     22.27 o 
 -10  -5   1      607.94      622.74     37.36 o 
  -9  -5   1       76.21       88.08     18.60 o 
  -8  -5   1      122.81      109.62     18.69 o 
  -7  -5   1        2.82       -4.72     12.66 o 
  -6  -5   1     1353.70     1336.89     34.82 o 
  -5  -5   1      536.95      502.20     15.19 o 
  -4  -5   1     1750.12     1740.58     34.03 o 
  -3  -5   1     1634.28     1591.92     30.76 o 
  -2  -5   1      468.55      476.81     12.61 o 
  -1  -5   1       40.86       27.14      7.03 o 
   0  -5   1     3151.29     3062.27     53.31 o 
   1  -5   1        8.75       36.11      5.63 o 
   2  -5   1      237.60      306.41     10.78 o 
   3  -5   1     1321.84     1291.29     26.88 o 
   4  -5   1        2.83        6.04      5.59 o 
   5  -5   1      569.27      529.92     20.34 o 
   6  -5   1      876.44      840.62     27.68 o 
   7  -5   1      484.08      401.26     20.58 o 
   8  -5   1       51.94       44.44     13.80 o 
   9  -5   1      567.30      600.32     28.41 o 
  10  -5   1      308.65      327.94     31.37 o 
  11  -5   1        1.82       -7.93     35.88 o 
 -12  -4   1      218.20      222.43     46.07 o 
 -11  -4   1      234.37      168.34     27.37 o 
 -10  -4   1       78.25       71.81     21.36 o 
  -9  -4   1      964.29      952.86     41.25 o 
  -8  -4   1       12.24       10.93     20.58 o 
  -7  -4   1      632.70      643.32     30.75 o 
  -6  -4   1     1492.49     1444.12     30.55 o 
  -5  -4   1     1543.64     1482.15     58.92 o 
  -4  -4   1     6144.45     6403.35    109.89 o 
  -3  -4   1     1648.70     1675.95     31.46 o 
  -2  -4   1     2264.76     2238.19     39.48 o 
  -1  -4   1      504.04      419.70     10.84 o 
   0  -4   1      828.05      730.45     15.57 o 
   1  -4   1      803.23      715.99     29.43 o 
   2  -4   1       22.48       37.48      4.74 o 
   3  -4   1      230.49      195.10      8.75 o 
   4  -4   1      858.94      849.46     19.76 o 
   5  -4   1      114.56      139.23     12.04 o 
   6  -4   1      691.44      723.02     33.23 o 
   7  -4   1       78.76       71.86     18.31 o 
   8  -4   1        8.26        5.70     13.43 o 
   9  -4   1      223.04      211.71     20.08 o 
  10  -4   1      797.00      773.20     35.91 o 
  11  -4   1       92.89       91.97     21.72 o 
 -12  -3   1       80.48       59.29     35.88 o 
 -11  -3   1      216.92      220.16     28.43 o 
 -10  -3   1      609.93      597.46     35.09 o 
  -9  -3   1      195.07      209.86     24.77 o 
  -8  -3   1      230.08      247.53     16.27 o 
  -7  -3   1      775.89      772.01     25.40 o 
  -6  -3   1     1733.04     1649.11     39.76 o 
  -5  -3   1      157.72      166.71      8.84 o 
  -4  -3   1     1003.10     1107.45     22.69 o 
  -3  -3   1      254.55      327.65     10.08 o 
  -2  -3   1     1281.98     1400.60     26.49 o 
  -1  -3   1      103.65      129.57      5.51 o 
   0  -3   1       70.45       42.03      4.21 o 
   1  -3   1     3350.35     3405.56     56.75 o 
   2  -3   1      808.85      836.26     17.41 o 
   3  -3   1       19.35       10.07      4.01 o 
   4  -3   1     3320.43     3209.35     55.91 o 
   5  -3   1     1022.10     1097.52     23.43 o 
   6  -3   1     1361.39     1343.11     35.17 o 
   7  -3   1     1342.99     1356.06     37.39 o 
   8  -3   1       48.20       33.26     12.12 o 
   9  -3   1     1032.64     1027.28     40.56 o 
  10  -3   1      461.11      493.46     26.59 o 
  11  -3   1      321.36      351.78     27.34 o 
  12  -3   1      187.08      238.66     48.71 o 
 -12  -2   1      293.58      425.97     50.23 o 
 -11  -2   1       32.01       54.72     24.17 o 
 -10  -2   1        3.93        7.47     13.94 o 
  -9  -2   1      327.95      369.32     20.15 o 
  -8  -2   1      249.53      259.78     17.40 o 
  -7  -2   1      217.80      284.38     18.82 o 
  -6  -2   1      198.55      211.04     12.75 o 
  -5  -2   1     1181.38     1117.76     23.29 o 
  -4  -2   1      275.12      309.03      9.82 o 
  -3  -2   1       26.53       38.77      3.99 o 
  -2  -2   1    13638.10    13713.16    219.28 o 
  -1  -2   1     1948.40     2003.66     33.84 o 
   0  -2   1     5237.23     5718.66     91.38 o 
   1  -2   1      445.30      363.81      8.63 o 
   2  -2   1     4519.20     4702.81     76.64 o 
   3  -2   1      448.53      409.55     10.62 o 
   4  -2   1      998.98     1034.53     37.23 o 
   5  -2   1       50.90       59.17      5.24 o 
   6  -2   1     2218.99     2113.60     50.29 o 
   7  -2   1     9825.76     9701.88    210.48 o 
   8  -2   1      379.57      350.31     22.37 o 
   9  -2   1      305.05      312.87     28.79 o 
  10  -2   1        9.58       -1.57     14.79 o 
  11  -2   1      555.32      566.26     30.90 o 
  12  -2   1      371.31      425.59     61.18 o 
 -12  -1   1       36.32       -1.51     33.23 o 
 -11  -1   1       33.06       34.13     17.73 o 
 -10  -1   1        6.80       19.16     14.68 o 
  -9  -1   1        1.61       -3.12     18.94 o 
  -8  -1   1     3587.29     3443.14     76.30 o 
  -7  -1   1      230.21      261.98     14.87 o 
  -6  -1   1     1718.84     1689.63     56.01 o 
  -5  -1   1      544.24      545.77     15.62 o 
  -4  -1   1      987.72      870.70     22.05 o 
  -3  -1   1     2894.35     3569.44     59.26 o 
  -2  -1   1      337.24      446.62      9.84 o 
  -1  -1   1        2.49       16.10      2.11 o 
   0  -1   1     3017.15     3438.79     55.49 o 
   1  -1   1     5272.73     5625.49     89.82 o 
   2  -1   1     2713.34     2662.53     44.35 o 
   3  -1   1     1024.33     1059.06     20.15 o 
   4  -1   1     1468.20     1676.74     30.67 o 
   5  -1   1     8678.39     8576.14    163.92 o 
   6  -1   1      186.27      189.95     12.63 o 
   7  -1   1     1934.91     1997.55     48.22 o 
   8  -1   1        3.10        2.31     11.29 o 
   9  -1   1      361.84      379.42     22.16 o 
  10  -1   1      242.71      286.09     21.60 o 
  11  -1   1      979.31      987.80     47.02 o 
  12  -1   1       10.51       11.40     26.18 o 
 -12   0   1        7.82       15.95     21.27 o 
 -11   0   1       65.62       67.16     24.64 o 
 -10   0   1      198.98      216.26     20.10 o 
  -9   0   1      329.15      341.75     20.27 o 
  -8   0   1        4.02        7.52     10.38 o 
  -7   0   1      436.95      433.61     18.61 o 
  -6   0   1       11.16        8.44      7.17 o 
  -5   0   1     2453.27     2373.84     51.48 o 
  -4   0   1      245.47      294.58     11.74 o 
  -3   0   1        6.22        2.80      2.83 o 
  -2   0   1     8941.69     9260.28    166.68 o 
  -1   0   1     6548.26     7002.03    111.30 o 
   0   0   1      488.59      187.31      8.31 o 
   1   0   1    13166.18    13733.38    396.80 o 
   2   0   1     3084.65     3356.95     64.30 o 
   3   0   1     5110.33     5510.16    104.70 o 
   4   0   1        7.52       15.89      5.26 o 
   5   0   1     7182.77     7350.02    141.39 o 
   6   0   1      766.42      839.91     24.82 o 
   7   0   1      206.62      198.58     13.83 o 
   8   0   1     1763.24     1699.70     44.07 o 
   9   0   1     2783.62     2632.53     63.19 o 
  10   0   1       33.79       41.66     16.49 o 
  11   0   1       31.16       48.57     22.26 o 
  12   0   1       56.11       59.31     28.12 o 
 -12   1   1        8.72       -9.67     21.12 o 
 -11   1   1      725.88      745.18     33.32 o 
 -10   1   1        5.89       19.59     14.56 o 
  -9   1   1       93.03      105.70     15.69 o 
  -8   1   1       89.40       96.67     13.56 o 
  -7   1   1     2149.87     2188.72     51.63 o 
  -6   1   1     2392.22     2386.85     53.55 o 
  -5   1   1      387.63      402.03     15.39 o 
  -4   1   1      258.68      269.18     11.59 o 
  -3   1   1     3477.85     3507.11     87.77 o 
  -2   1   1     9089.34     9002.05    167.26 o 
  -1   1   1    13776.68    14233.44    224.05 o 
   0   1   1     2387.47     2788.77     51.87 o 
   1   1   1     1159.06     1190.62     20.29 o 
   2   1   1     1742.61     1951.67     40.79 o 
   3   1   1    23322.13    23117.59    363.10 o 
   4   1   1    11479.66    11518.19    215.27 o 
   5   1   1     1855.26     1946.97     43.22 o 
   6   1   1      256.90      217.49     12.46 o 
   7   1   1     2171.38     2218.58     51.69 o 
   8   1   1      503.50      530.21     22.39 o 
   9   1   1      307.93      337.16     20.17 o 
  10   1   1       54.44       32.61     14.75 o 
  11   1   1        2.54        6.47     20.90 o 
  12   1   1       14.90       11.36     26.42 o 
 -12   2   1      261.50      291.24     34.97 o 
 -11   2   1      224.24      246.54     38.17 o 
 -10   2   1        1.41       -7.71     14.67 o 
  -9   2   1      199.98      230.64     18.73 o 
  -8   2   1      114.73      141.01     14.43 o 
  -7   2   1     2380.19     2398.68     65.32 o 
  -6   2   1      482.97      502.10     19.40 o 
  -5   2   1        1.29       -0.82      6.45 o 
  -4   2   1     5764.16     5535.25    126.06 o 
  -3   2   1      188.01      157.81      6.32 o 
  -2   2   1     3246.28     3150.70     52.38 o 
  -1   2   1    13536.42    13205.97    434.91 o 
   0   2   1       13.49       26.12      4.38 o 
   1   2   1     1941.26     1853.86     38.65 o 
   2   2   1    36834.06    36847.38    576.78 o 
   3   2   1      312.49      365.36     12.92 o 
   4   2   1       59.48       65.35      5.29 o 
   5   2   1     3923.57     4054.36     69.19 o 
   6   2   1      424.92      375.08     15.78 o 
   7   2   1      687.88      659.94     22.65 o 
   8   2   1        5.32      -10.00     12.51 o 
   9   2   1       35.00       37.88     12.93 o 
  10   2   1      351.62      398.97     23.95 o 
  11   2   1      113.02      101.95     27.38 o 
  12   2   1        0.80       -4.15     26.81 o 
 -11   3   1        6.28       -4.36     19.24 o 
 -10   3   1     1725.80     1747.57     51.27 o 
  -9   3   1      417.17      443.03     24.40 o 
  -8   3   1      832.53      797.66     28.99 o 
  -7   3   1      819.62      826.53     23.91 o 
  -6   3   1      800.65      777.42     24.76 o 
  -5   3   1       86.81       96.34     11.74 o 
  -4   3   1     6364.10     6574.20    108.24 o 
  -3   3   1      301.42      296.93     11.83 o 
  -2   3   1      723.03      665.31     14.59 o 
  -1   3   1     1806.86     1881.29     32.81 o 
   0   3   1     3740.84     3618.65     74.19 o 
   1   3   1      297.51      276.56      7.36 o 
   2   3   1     1592.71     1746.67     50.58 o 
   3   3   1     1030.35      979.23     20.82 o 
   4   3   1      192.43      221.60      9.06 o 
   5   3   1     1956.09     2001.47     37.78 o 
   6   3   1       72.35       54.99      7.15 o 
   7   3   1       65.44       69.76     10.49 o 
   8   3   1       75.50       73.87     13.21 o 
   9   3   1      473.81      491.60     23.13 o 
  10   3   1       25.52       27.43     14.85 o 
  11   3   1      323.86      310.36     74.77 o 
  12   3   1       14.58       -5.29     40.41 o 
 -11   4   1       33.16       40.97     28.32 o 
 -10   4   1      219.24      244.65     40.93 o 
  -9   4   1      365.27      371.05     23.54 o 
  -8   4   1        1.15        7.70     12.32 o 
  -7   4   1     2207.44     2106.95     52.03 o 
  -6   4   1      573.52      595.92     22.53 o 
  -5   4   1      444.95      427.96     17.86 o 
  -4   4   1       19.80       14.03      6.94 o 
  -3   4   1     9444.55     9948.43    160.61 o 
  -2   4   1      119.31       93.00      6.08 o 
  -1   4   1        5.07        8.49      3.23 o 
   0   4   1      203.76      163.16      6.13 o 
   1   4   1      496.12      434.67     10.84 o 
   2   4   1      632.62      499.70     13.30 o 
   3   4   1     7083.84     7233.24    117.99 o 
   4   4   1     1948.75     2044.61     38.02 o 
   5   4   1        7.20       -0.70      5.40 o 
   6   4   1     2052.51     2150.33     41.66 o 
   7   4   1      284.43      282.90     16.42 o 
   8   4   1      463.02      485.37     21.95 o 
   9   4   1      460.01      431.75     22.40 o 
  10   4   1      940.59      927.88     51.74 o 
  11   4   1      101.00       59.29     35.88 o 
 -11   5   1      102.13       25.68     36.63 o 
 -10   5   1      227.88      261.51     29.76 o 
  -9   5   1     1260.74     1288.01     51.25 o 
  -8   5   1      210.39      222.15     23.23 o 
  -7   5   1       35.64       10.10     13.25 o 
  -6   5   1      189.14      177.46     14.57 o 
  -5   5   1     2526.28     2442.08     55.76 o 
  -4   5   1     2802.51     2903.07     52.81 o 
  -3   5   1     1800.44     1698.64     33.17 o 
  -2   5   1       79.73       72.13      6.10 o 
  -1   5   1     8015.87     8558.51    138.53 o 
   0   5   1       99.30       60.13      4.76 o 
   1   5   1      656.65      610.93     14.38 o 
   2   5   1      283.09      363.42     15.92 o 
   3   5   1      664.58      650.78     16.16 o 
   4   5   1     1672.20     1567.08     31.27 o 
   5   5   1       38.27       41.27      7.04 o 
   6   5   1       12.81        9.44      7.13 o 
   7   5   1        0.92       -8.15      9.57 o 
   8   5   1       81.75       91.61     14.25 o 
   9   5   1        7.21       14.74     15.87 o 
  10   5   1      602.15      659.82     37.74 o 
  11   5   1       14.61       24.17     34.74 o 
 -10   6   1        3.67       15.42     24.16 o 
  -9   6   1       83.57      108.50     22.80 o 
  -8   6   1       36.12       44.81     18.52 o 
  -7   6   1      876.90      842.46     38.31 o 
  -6   6   1     1481.44     1413.53     79.68 o 
  -5   6   1       88.92       72.76     13.34 o 
  -4   6   1       40.96       20.91      8.08 o 
  -3   6   1       91.93      117.00     10.43 o 
  -2   6   1      286.70      239.52     15.96 o 
  -1   6   1      190.67      214.10     11.61 o 
   0   6   1      441.49      373.93     14.51 o 
   1   6   1      265.80      262.17      9.56 o 
   2   6   1     1063.64     1000.99     26.38 o 
   3   6   1     3899.99     4037.54     69.91 o 
   4   6   1      463.99      450.70     18.42 o 
   5   6   1       14.69        6.74      6.91 o 
   6   6   1      296.27      315.15     14.46 o 
   7   6   1      249.11      242.16     16.29 o 
   8   6   1     2327.52     2301.90     70.36 o 
   9   6   1      234.71      265.12     25.87 o 
  10   6   1        8.35       -6.07     20.81 o 
  11   6   1       79.28       88.37     41.16 o 
  -9   7   1       33.50       47.93     23.10 o 
  -8   7   1      746.67      677.33     37.87 o 
  -7   7   1       25.91       14.09     29.83 o 
  -6   7   1       32.27       60.13     15.85 o 
  -5   7   1      119.41       95.72     16.95 o 
  -4   7   1      379.99      328.74     16.63 o 
  -3   7   1      704.85      718.29     28.85 o 
  -2   7   1      345.83      353.37     16.04 o 
  -1   7   1       10.05        8.29      7.24 o 
   0   7   1      564.24      481.10     17.29 o 
   1   7   1      258.50      278.18     13.59 o 
   2   7   1        9.00        2.81      5.06 o 
   3   7   1      180.01      148.03      9.17 o 
   4   7   1       40.96       31.28      7.49 o 
   5   7   1      340.31      316.26     18.58 o 
   6   7   1     2023.53     1994.06     57.98 o 
   7   7   1      369.60      432.04     25.64 o 
   8   7   1       50.57       39.27     17.62 o 
   9   7   1       39.39       31.61     32.48 o 
  10   7   1       52.89        8.51     33.61 o 
  11   7   1      742.95      953.52     73.26 o 
  -9   8   1       87.74       49.85     38.52 o 
  -8   8   1      279.28      374.92     63.44 o 
  -7   8   1       76.24       88.47     21.07 o 
  -6   8   1      152.20      165.39     22.43 o 
  -5   8   1       60.75       59.02     16.94 o 
  -4   8   1      147.40      114.36     13.06 o 
  -3   8   1      389.86      439.24     28.32 o 
  -2   8   1       39.36       43.92     10.07 o 
  -1   8   1      176.57      190.00     13.75 o 
   0   8   1      134.13      147.23     12.32 o 
   1   8   1     3731.71     3697.01     77.31 o 
   2   8   1        5.01       -0.59      7.93 o 
   3   8   1      101.83      120.32     11.59 o 
   4   8   1        8.28       14.50     11.44 o 
   5   8   1     2355.62     2240.72     65.52 o 
   6   8   1        1.19        0.27     17.56 o 
   7   8   1      661.06      703.60     42.11 o 
   8   8   1        9.11        2.77     23.22 o 
   9   8   1       63.23       60.34     28.13 o 
  10   8   1      137.67      214.98     29.75 o 
  11   8   1       83.59       84.59     45.69 o 
  -8   9   1       29.16       26.26     24.79 o 
  -7   9   1       55.48       22.79     21.34 o 
  -6   9   1       15.70       21.75     20.13 o 
  -5   9   1     2152.17     2304.22     72.97 o 
  -4   9   1       19.26       13.80     15.46 o 
  -3   9   1        5.12       -8.03     10.67 o 
  -2   9   1      321.73      304.07     19.60 o 
  -1   9   1     2815.68     2851.96     74.87 o 
   0   9   1      263.44      262.31     16.29 o 
   1   9   1     1258.31     1117.79     40.96 o 
   2   9   1     1268.03     1337.82     36.44 o 
   3   9   1      830.99      824.87     34.37 o 
   4   9   1        2.11        7.18     13.08 o 
   5   9   1      442.05      433.21     26.69 o 
   6   9   1      165.09      160.80     34.36 o 
   7   9   1      178.81      150.91     20.95 o 
   8   9   1      517.81      517.36     48.71 o 
   9   9   1      248.06      229.98     41.16 o 
  10   9   1       56.90      177.49     41.92 o 
  -7  10   1      675.80      666.66     42.06 o 
  -6  10   1      330.26      362.95     32.98 o 
  -5  10   1       17.43       -3.59     19.08 o 
  -4  10   1       85.19       90.55     28.51 o 
  -3  10   1     1152.87     1100.22     35.01 o 
  -2  10   1      173.10      176.62     16.96 o 
  -1  10   1      767.19      661.87     34.06 o 
   0  10   1      675.48      715.93     33.68 o 
   1  10   1      616.14      623.71     31.75 o 
   2  10   1       84.21      106.27     17.90 o 
   3  10   1      431.75      414.81     26.95 o 
   4  10   1      135.21      135.88     19.03 o 
   5  10   1      435.36      449.85     28.44 o 
   6  10   1       10.55       27.61     17.62 o 
   7  10   1      130.17      109.50     23.07 o 
   8  10   1     1682.78     1826.61     94.41 o 
   9  10   1      131.12       77.04     41.54 o 
  -6  11   1      143.73      145.01     40.78 o 
  -5  11   1        2.00       25.31     37.57 o 
  -4  11   1     1033.11     1010.12     46.11 o 
  -3  11   1      350.28      347.19     22.91 o 
  -2  11   1      221.77      273.74     25.54 o 
  -1  11   1      340.37      329.19     26.51 o 
   0  11   1      247.52      279.04     27.57 o 
   1  11   1      261.52      284.33     25.47 o 
   2  11   1      338.61      364.95     27.86 o 
   3  11   1      518.02      434.73     51.55 o 
   4  11   1        1.05        8.64     17.49 o 
   5  11   1        9.57       -7.05     18.29 o 
   6  11   1      231.55      245.34     31.15 o 
   7  11   1      263.29      297.46     30.16 o 
   8  11   1      136.18       95.54     38.52 o 
  -5  12   1       34.36       90.63     40.03 o 
  -4  12   1      249.52      358.75     48.34 o 
  -3  12   1      782.88      782.83     62.69 o 
  -2  12   1       80.17      100.28     22.63 o 
  -1  12   1      171.89      189.00     26.25 o 
   0  12   1      122.07      119.21     20.75 o 
   1  12   1      244.60      269.22     40.22 o 
   2  12   1        0.21       27.68     18.67 o 
   3  12   1      388.21      394.09     33.42 o 
   4  12   1       38.13       39.31     25.68 o 
   5  12   1      154.88      273.08     68.73 o 
   6  12   1       78.63       76.55     30.40 o 
   7  12   1        3.52      -23.10     23.10 o 
  -2  13   1        0.60      -30.97     30.97 o 
  -1  13   1      205.48      252.10     30.05 o 
   0  13   1      363.57      361.12     32.94 o 
   1  13   1      138.46      117.82     35.88 o 
   2  13   1      110.90      116.44     29.08 o 
   3  13   1      281.11      297.92     31.35 o 
   4  13   1       15.06       65.71     35.88 o 
  -2 -13   2      130.18      156.75     56.46 o 
  -1 -13   2        6.38        1.53     23.68 o 
   0 -13   2       48.22       65.02     30.40 o 
   1 -13   2      535.16      618.94     54.38 o 
   2 -13   2      200.86      268.12     46.07 o 
  -6 -12   2       82.37      179.00     38.90 o 
  -5 -12   2       36.93       67.65     35.69 o 
  -4 -12   2       29.18       21.34     20.96 o 
  -3 -12   2        1.86       10.73     18.28 o 
  -2 -12   2       67.17       86.73     35.50 o 
  -1 -12   2      538.38      569.25     35.52 o 
   0 -12   2       24.47       60.60     21.70 o 
   1 -12   2       19.57       24.71     20.63 o 
   2 -12   2       30.27       26.61     34.18 o 
   3 -12   2      341.81      375.40     84.59 o 
   4 -12   2       30.92        1.89     35.12 o 
  -7 -11   2      676.85      650.66     55.13 o 
  -6 -11   2       54.87       32.37     20.85 o 
  -5 -11   2       51.59       42.81     20.15 o 
  -4 -11   2      165.06      197.21     23.76 o 
  -3 -11   2      197.06      254.79     30.97 o 
  -2 -11   2       54.21       23.25     31.91 o 
  -1 -11   2      363.24      369.47     26.67 o 
   0 -11   2      946.12      887.54     40.19 o 
   1 -11   2      253.62      282.39     25.11 o 
   2 -11   2       79.44       70.09     23.98 o 
   3 -11   2      290.63      332.84     48.15 o 
   4 -11   2      114.72      119.33     35.12 o 
   5 -11   2      193.57      185.42     40.03 o 
   6 -11   2      314.27      407.09     54.00 o 
  -8 -10   2       22.90        1.89     30.21 o 
  -7 -10   2      141.39      135.68     28.51 o 
  -6 -10   2      128.70       75.27     20.42 o 
  -5 -10   2      136.82      175.26     21.89 o 
  -4 -10   2      750.48      770.38     36.68 o 
  -3 -10   2       89.02       89.13     21.71 o 
  -2 -10   2       67.92       79.40     26.62 o 
  -1 -10   2      606.48      526.17     39.84 o 
   0 -10   2     1705.55     1692.87     81.00 o 
   1 -10   2      720.38      765.97     34.99 o 
   2 -10   2      213.03      202.84     21.85 o 
   3 -10   2      169.63      186.68     22.36 o 
   4 -10   2       87.88       66.09     29.46 o 
   5 -10   2      331.70      282.96     44.56 o 
   6 -10   2      591.64      666.99     74.77 o 
   7 -10   2       26.95       46.32     24.73 o 
 -10  -9   2       27.90      -16.99     40.03 o 
  -9  -9   2       75.45       96.30     40.03 o 
  -8  -9   2      118.53      141.99     36.25 o 
  -7  -9   2       12.02       12.63     17.69 o 
  -6  -9   2       59.43       68.52     22.28 o 
  -5  -9   2        1.49      -10.35     13.32 o 
  -4  -9   2      580.35      626.01     62.88 o 
  -3  -9   2        0.35       -3.64     11.44 o 
  -2  -9   2       11.45       -9.30     12.46 o 
  -1  -9   2       19.73        2.45     12.14 o 
   0  -9   2     2179.56     2230.98    141.23 o 
   1  -9   2      421.00      353.85     26.62 o 
   2  -9   2       79.40       73.29     15.69 o 
   3  -9   2      169.08      205.84     16.56 o 
   4  -9   2      885.55      955.05     31.86 o 
   5  -9   2      478.50      498.35     33.42 o 
   6  -9   2      230.71      195.04     25.10 o 
   7  -9   2        4.09       -7.83     21.15 o 
   8  -9   2      311.16      299.70     32.31 o 
   9  -9   2      372.24      278.69     49.09 o 
 -10  -8   2      177.08      215.02     31.72 o 
  -9  -8   2       36.12       36.94     24.19 o 
  -8  -8   2       11.39       -9.53     18.82 o 
  -7  -8   2      278.65      238.38     18.74 o 
  -6  -8   2     1924.37     1840.55     48.21 o 
  -5  -8   2       24.60        9.95     10.48 o 
  -4  -8   2       99.82      112.04     12.71 o 
  -3  -8   2     1171.27     1103.72     42.17 o 
  -2  -8   2     2867.94     2757.70     82.14 o 
  -1  -8   2      708.20      663.70     28.95 o 
   0  -8   2       22.54       17.08     17.37 o 
   1  -8   2      182.26      232.79     18.82 o 
   2  -8   2     1090.71     1007.43     29.46 o 
   3  -8   2     1141.93     1188.42     33.99 o 
   4  -8   2      312.65      336.52     18.63 o 
   5  -8   2      687.99      714.24     51.74 o 
   6  -8   2      123.65      130.34     20.51 o 
   7  -8   2     1022.86      965.59     91.01 o 
   8  -8   2       95.51      102.87     24.01 o 
   9  -8   2      179.28      148.73     28.17 o 
 -10  -7   2        1.51      -16.14     24.17 o 
  -9  -7   2      132.92      150.33     24.69 o 
  -8  -7   2     1085.83     1116.02     46.57 o 
  -7  -7   2     1702.29     1545.46     71.00 o 
  -6  -7   2      119.42      100.82     19.67 o 
  -5  -7   2      362.76      331.74     17.76 o 
  -4  -7   2     2350.22     2373.56     54.55 o 
  -3  -7   2     1313.02     1345.96     35.19 o 
  -2  -7   2      610.41      566.96     19.71 o 
  -1  -7   2      363.47      319.43     15.12 o 
   0  -7   2      918.32      868.07     58.36 o 
   1  -7   2     4999.49     4939.48     98.22 o 
   2  -7   2      135.77      133.23     11.36 o 
   3  -7   2     1045.63     1042.22     29.86 o 
   4  -7   2       16.60       23.08      9.70 o 
   5  -7   2      186.59      141.79     19.45 o 
   6  -7   2       63.29       60.80     15.75 o 
   7  -7   2     1791.63     1793.83     60.34 o 
   8  -7   2      284.97      270.12     27.09 o 
   9  -7   2       17.63       15.13     21.51 o 
 -11  -6   2        4.85      -11.48     23.98 o 
 -10  -6   2      174.20      173.92     27.47 o 
  -9  -6   2     2108.31     2214.79     73.69 o 
  -8  -6   2        0.99       -3.09     15.58 o 
  -7  -6   2      334.29      316.87     24.30 o 
  -6  -6   2      628.14      671.64     27.10 o 
  -5  -6   2     5423.27     5260.33    106.56 o 
  -4  -6   2      136.69      173.54     15.08 o 
  -3  -6   2     2301.66     2158.18     94.17 o 
  -2  -6   2     2740.21     2803.46     51.62 o 
  -1  -6   2      584.71      568.70     15.81 o 
   0  -6   2       31.88       21.88      5.46 o 
   1  -6   2      880.60      860.24     36.30 o 
   2  -6   2     3765.89     3769.03     66.00 o 
   3  -6   2       45.38       47.35      7.40 o 
   4  -6   2     1940.54     1948.15     39.23 o 
   5  -6   2     1789.59     1790.46     44.54 o 
   6  -6   2        9.88        5.76     10.68 o 
   7  -6   2       45.85       57.68     16.42 o 
   8  -6   2      503.20      476.07     52.30 o 
   9  -6   2      178.49      177.13     25.50 o 
  10  -6   2      234.98      217.54     28.96 o 
 -11  -5   2      395.08      484.73     37.65 o 
 -10  -5   2       19.20       36.64     27.76 o 
  -9  -5   2      230.77      238.91     35.31 o 
  -8  -5   2      410.78      396.32     27.36 o 
  -7  -5   2       42.47       28.84     14.14 o 
  -6  -5   2       34.11       20.78     13.18 o 
  -5  -5   2     1183.69     1192.85     31.58 o 
  -4  -5   2     3285.64     3372.52     70.33 o 
  -3  -5   2      266.32      282.15     10.04 o 
  -2  -5   2      951.60      908.13     26.87 o 
  -1  -5   2      856.41      782.76     28.67 o 
   0  -5   2     4151.77     4245.18     71.64 o 
   1  -5   2      811.18      798.74     18.30 o 
   2  -5   2      304.63      240.62     12.54 o 
   3  -5   2     2439.23     2512.88     46.21 o 
   4  -5   2      614.54      617.79     25.12 o 
   5  -5   2      357.20      397.33     17.55 o 
   6  -5   2       35.34       29.56      9.94 o 
   7  -5   2        3.03        5.12     11.59 o 
   8  -5   2     1131.54     1132.33     39.47 o 
   9  -5   2        2.52        1.49     14.95 o 
  10  -5   2       43.28       39.25     29.10 o 
 -12  -4   2       70.31       22.66     38.52 o 
 -11  -4   2       18.39       25.60     23.49 o 
 -10  -4   2      478.65      448.02     34.55 o 
  -9  -4   2      427.52      434.27     30.17 o 
  -8  -4   2      817.25      825.67     36.85 o 
  -7  -4   2     1497.89     1421.15     48.20 o 
  -6  -4   2      388.82      351.09     13.23 o 
  -5  -4   2     1190.92     1232.77     38.04 o 
  -4  -4   2     1318.34     1396.06     27.86 o 
  -3  -4   2       27.17       20.29      4.52 o 
  -2  -4   2     3729.15     3328.78     86.83 o 
  -1  -4   2      164.46      147.93      6.55 o 
   0  -4   2      100.14      110.89      6.05 o 
   1  -4   2      128.85      186.98      7.57 o 
   2  -4   2     2022.03     2077.95     38.05 o 
   3  -4   2      997.32     1012.05     21.84 o 
   4  -4   2      126.23      177.84     10.68 o 
   5  -4   2     1632.14     1579.91     44.01 o 
   6  -4   2      353.69      369.35     17.73 o 
   7  -4   2      299.87      314.30     18.31 o 
   8  -4   2       28.63        8.19     11.90 o 
   9  -4   2     1998.47     1892.53     51.65 o 
  10  -4   2        3.31       11.06     15.90 o 
  11  -4   2      407.78      421.17     86.48 o 
 -12  -3   2      671.23      594.39     57.40 o 
 -11  -3   2      251.59      224.85     29.23 o 
 -10  -3   2      199.31      182.10     34.18 o 
  -9  -3   2       64.23       57.09     17.75 o 
  -8  -3   2     1690.61     1647.57     55.40 o 
  -7  -3   2      711.63      689.92     38.89 o 
  -6  -3   2       86.14       73.47      9.74 o 
  -5  -3   2       35.39       54.11      6.07 o 
  -4  -3   2     3777.86     3853.44     65.71 o 
  -3  -3   2       65.31       47.94      4.45 o 
  -2  -3   2     3093.23     3431.03     57.44 o 
  -1  -3   2    19527.99    19662.27    310.20 o 
   0  -3   2      163.39      177.19      7.47 o 
   1  -3   2     1005.66     1013.31     19.81 o 
   2  -3   2      427.18      486.66     12.20 o 
   3  -3   2     3996.77     3882.67     65.77 o 
   4  -3   2      714.38      754.04     27.31 o 
   5  -3   2       81.95       95.81      7.42 o 
   6  -3   2      793.06      715.97     23.89 o 
   7  -3   2     1617.69     1625.44     42.20 o 
   8  -3   2      705.52      756.32     29.89 o 
   9  -3   2       11.52       19.67     13.62 o 
  10  -3   2        3.76        5.88     15.52 o 
  11  -3   2       97.32       92.98     25.90 o 
 -12  -2   2        9.37      -14.73     33.99 o 
 -11  -2   2      259.99      311.12     29.85 o 
 -10  -2   2      176.37      172.15     34.36 o 
  -9  -2   2       24.46       35.59     12.52 o 
  -8  -2   2       28.27       26.93     11.01 o 
  -7  -2   2     1733.32     1636.58     53.51 o 
  -6  -2   2       14.85       26.35      7.82 o 
  -5  -2   2       17.10       27.18      5.24 o 
  -4  -2   2      243.32      309.67      9.71 o 
  -3  -2   2     2983.41     2889.72     64.78 o 
  -2  -2   2     4888.88     4677.43     76.33 o 
  -1  -2   2     6330.36     6990.13    130.15 o 
   0  -2   2       13.86       15.41      2.47 o 
   1  -2   2      241.48      262.00      8.01 o 
   2  -2   2     3467.67     3554.01     59.15 o 
   3  -2   2       13.78        8.20      3.83 o 
   4  -2   2      963.72     1019.67     21.21 o 
   5  -2   2     1464.77     1419.90     41.97 o 
   6  -2   2     3012.47     2886.97     63.11 o 
   7  -2   2      913.96      904.80     28.32 o 
   8  -2   2       19.72       18.22     11.13 o 
   9  -2   2      237.72      248.96     16.40 o 
  10  -2   2      321.67      328.18     23.23 o 
  11  -2   2       15.89       -6.28     21.61 o 
  12  -2   2      137.00       96.67     40.78 o 
 -12  -1   2        0.70       18.13     36.25 o 
 -11  -1   2        3.04      -20.31     20.31 o 
 -10  -1   2        3.19       -8.56     15.04 o 
  -9  -1   2      437.85      496.11     24.00 o 
  -8  -1   2     1209.32     1147.39     34.16 o 
  -7  -1   2       96.96       80.54     11.32 o 
  -6  -1   2      229.81      235.26     13.47 o 
  -5  -1   2     6009.97     6433.93    106.19 o 
  -4  -1   2      252.97      182.30      7.79 o 
  -3  -1   2     1652.13     1730.94     47.30 o 
  -2  -1   2     9116.55     9496.48    150.88 o 
  -1  -1   2     5480.21     5976.19    110.54 o 
   0  -1   2    19780.78    21415.02    336.71 o 
   1  -1   2        6.18       -1.19      1.96 o 
   2  -1   2     2928.68     3096.63     51.35 o 
   3  -1   2      308.19      292.18      8.50 o 
   4  -1   2      355.97      294.86     21.42 o 
   5  -1   2      174.52      150.50      8.99 o 
   6  -1   2     4549.40     4380.56     89.64 o 
   7  -1   2        1.68       10.75      8.91 o 
   8  -1   2      309.35      324.71     24.38 o 
   9  -1   2      151.93      125.85     15.39 o 
  10  -1   2      948.76     1041.62     55.70 o 
  11  -1   2      119.83      159.40     53.25 o 
  12  -1   2      274.97      325.08     34.79 o 
 -12   0   2        0.77       10.20     37.01 o 
 -11   0   2       26.41       26.03     17.65 o 
 -10   0   2      625.73      638.39     28.79 o 
  -9   0   2      215.93      178.07     17.07 o 
  -8   0   2      498.61      478.66     21.47 o 
  -7   0   2      236.04      238.80     20.62 o 
  -6   0   2     3865.70     3826.15     79.80 o 
  -5   0   2       88.98      111.97      9.25 o 
  -4   0   2       36.81       93.47     12.32 o 
  -3   0   2     7638.82     8334.33    133.62 o 
  -2   0   2      523.75      472.67     15.97 o 
  -1   0   2      663.18      767.77     16.75 o 
   0   0   2     4791.16     5488.25    115.24 o 
   1   0   2      253.59      273.86      9.87 o 
   2   0   2     1531.51     1777.42     64.02 o 
   3   0   2    14541.08    14861.94    412.33 o 
   4   0   2      780.24      562.91     16.63 o 
   5   0   2      935.09      869.95     23.67 o 
   6   0   2       10.55       25.79      8.25 o 
   7   0   2     3074.54     3105.05     71.88 o 
   8   0   2     1167.34     1134.84     33.68 o 
   9   0   2     3338.81     3162.63     75.22 o 
  10   0   2      228.33      179.28     23.49 o 
  11   0   2      475.42      495.64     35.86 o 
  12   0   2       37.47      -23.04     34.55 o 
 -12   1   2      809.89      685.56     45.88 o 
 -11   1   2        3.66      -17.05     17.07 o 
 -10   1   2       30.70       20.15     15.47 o 
  -9   1   2      890.26      833.87     30.72 o 
  -8   1   2      164.23      181.10     17.32 o 
  -7   1   2      103.39       93.83     11.40 o 
  -6   1   2     1329.89     1239.71     32.69 o 
  -5   1   2     1646.82     1533.98     43.45 o 
  -4   1   2     5938.41     6180.33    119.36 o 
  -3   1   2     3532.90     3532.17    108.45 o 
  -2   1   2     4274.84     4388.08    105.84 o 
  -1   1   2     7719.35     8407.45    155.70 o 
   0   1   2      133.54      182.21      5.94 o 
   1   1   2     4023.59     4143.46     77.82 o 
   2   1   2     2770.05     3042.12     58.69 o 
   3   1   2    10854.10    10963.39    203.73 o 
   4   1   2     1468.05     1618.29     35.65 o 
   5   1   2      541.32      545.51     32.26 o 
   6   1   2      230.08      214.57     18.14 o 
   7   1   2     6108.44     6349.28    126.98 o 
   8   1   2      800.15      804.83     26.98 o 
   9   1   2       33.21       15.42     13.16 o 
  10   1   2      119.88       96.05     20.13 o 
  11   1   2      317.25      296.22     30.31 o 
  12   1   2       15.46       19.45     35.88 o 
 -12   2   2      328.94      345.91     52.11 o 
 -11   2   2      137.13      147.51     21.74 o 
 -10   2   2       32.66       34.35     16.02 o 
  -9   2   2      430.96      464.40     42.70 o 
  -8   2   2      762.08      762.71     27.96 o 
  -7   2   2       63.53       56.62     10.53 o 
  -6   2   2      218.94      231.86     14.16 o 
  -5   2   2      505.94      480.69     17.35 o 
  -4   2   2      387.34      378.41     17.54 o 
  -3   2   2     6361.89     6600.23    125.78 o 
  -2   2   2     2052.84     2055.48     36.66 o 
  -1   2   2      294.67      255.58      7.03 o 
   0   2   2     2766.38     3089.01     51.11 o 
   1   2   2    34289.80    33550.38    525.77 o 
   2   2   2       12.15        0.90      2.78 o 
   3   2   2     1952.49     2145.19     55.76 o 
   4   2   2        2.50        6.89      5.10 o 
   5   2   2     2504.55     2376.01     51.05 o 
   6   2   2       56.15       74.87     12.17 o 
   7   2   2      160.98      157.14     12.73 o 
   8   2   2      572.38      540.23     22.04 o 
   9   2   2       84.70       91.61     14.41 o 
  10   2   2       83.84      103.62     23.22 o 
  11   2   2      462.51      469.63     34.03 o 
  12   2   2        5.55       41.43     25.84 o 
 -11   3   2      200.74      187.28     22.74 o 
 -10   3   2      835.46      857.81     34.84 o 
  -9   3   2     1299.15     1197.97     38.58 o 
  -8   3   2     1208.85     1212.75     37.19 o 
  -7   3   2       19.83       20.09     10.89 o 
  -6   3   2      879.42      855.11     26.50 o 
  -5   3   2     2711.58     2547.06     48.70 o 
  -4   3   2      356.61      380.37     14.58 o 
  -3   3   2      753.65      913.66     19.21 o 
  -2   3   2     2180.40     1966.84     37.77 o 
  -1   3   2     3968.02     3502.39     58.36 o 
   0   3   2       90.85       67.77      5.37 o 
   1   3   2       11.37       32.54      3.52 o 
   2   3   2     9261.55     9449.48    175.92 o 
   3   3   2        5.97        0.42      3.66 o 
   4   3   2     8375.01     8463.67    137.29 o 
   5   3   2      643.85      602.47     16.08 o 
   6   3   2      727.21      686.02     22.20 o 
   7   3   2       17.07        5.33      8.43 o 
   8   3   2      660.16      689.62     25.26 o 
   9   3   2       71.83       63.90     13.54 o 
  10   3   2      325.69      345.00     27.76 o 
  11   3   2      213.35      290.42     30.69 o 
  12   3   2       26.48       27.66     24.69 o 
 -11   4   2      877.35      909.66     47.51 o 
 -10   4   2      598.77      563.47     79.68 o 
  -9   4   2       33.90       10.99     17.81 o 
  -8   4   2      286.79      333.46     20.33 o 
  -7   4   2      950.58      934.99     34.17 o 
  -6   4   2      298.56      318.12     17.64 o 
  -5   4   2       48.85       34.73     11.40 o 
  -4   4   2      283.01      231.12     10.19 o 
  -3   4   2     1170.35     1219.11     25.02 o 
  -2   4   2     9653.43    10263.71    202.87 o 
  -1   4   2      568.93      620.71     32.10 o 
   0   4   2      731.99      618.30     17.06 o 
   1   4   2     4240.67     3980.05     66.39 o 
   2   4   2      833.14      959.38     19.79 o 
   3   4   2      893.53      937.09     19.92 o 
   4   4   2     2246.86     2191.47     40.48 o 
   5   4   2      288.32      251.47     11.15 o 
   6   4   2       84.36       92.71      8.38 o 
   7   4   2      486.65      481.66     20.48 o 
   8   4   2      162.03      174.19     16.05 o 
   9   4   2      127.56      163.43     16.48 o 
  10   4   2       14.42       17.93     45.50 o 
  11   4   2      269.67      251.13     43.05 o 
 -10   5   2      250.17      293.18     30.80 o 
  -9   5   2      360.57      356.60     30.31 o 
  -8   5   2     1005.52     1021.22     43.63 o 
  -7   5   2       29.02       27.10     15.27 o 
  -6   5   2      636.10      580.66     28.66 o 
  -5   5   2     3044.37     2903.35     79.81 o 
  -4   5   2     3702.79     3696.77     65.28 o 
  -3   5   2      849.72      907.70     20.99 o 
  -2   5   2      250.12      259.18     10.28 o 
  -1   5   2     3326.05     3243.94     65.50 o 
   0   5   2     4942.21     5368.41    103.15 o 
   1   5   2      382.62      528.62     12.96 o 
   2   5   2     2407.90     2453.82     43.72 o 
   3   5   2     2120.67     2262.54     42.41 o 
   4   5   2       24.15       19.95      5.80 o 
   5   5   2      368.33      336.47     12.96 o 
   6   5   2      134.41      167.93     10.66 o 
   7   5   2        3.72        1.83      9.32 o 
   8   5   2      236.61      209.26     19.21 o 
   9   5   2      158.67      240.10     19.39 o 
  10   5   2       13.98        3.02     28.32 o 
  11   5   2       33.38       73.64     38.14 o 
 -10   6   2       44.24       35.58     35.69 o 
  -9   6   2       65.22       62.56     21.76 o 
  -8   6   2       33.98       34.06     28.13 o 
  -7   6   2     1537.49     1562.48     54.85 o 
  -6   6   2        2.07        1.38     12.81 o 
  -5   6   2      326.73      357.03     22.62 o 
  -4   6   2      294.13      380.52     16.97 o 
  -3   6   2      131.41      111.91     10.33 o 
  -2   6   2        3.79       -4.73      6.47 o 
  -1   6   2     2184.38     2143.76     47.32 o 
   0   6   2        3.21       11.96      5.89 o 
   1   6   2      184.02      150.22     10.75 o 
   2   6   2      227.76      243.40      9.84 o 
   3   6   2     1020.34      985.46     22.29 o 
   4   6   2       79.80       69.94      7.48 o 
   5   6   2      159.23      162.91     10.41 o 
   6   6   2       46.36       44.92     11.77 o 
   7   6   2       16.07       29.49      9.45 o 
   8   6   2      527.32      569.49     31.66 o 
   9   6   2       45.01       36.27     18.01 o 
  10   6   2        3.04       11.71     32.10 o 
  11   6   2        1.45       21.15     35.88 o 
  -9   7   2       23.90       16.15     23.31 o 
  -8   7   2       57.19       60.22     22.14 o 
  -7   7   2      759.99      786.56     38.31 o 
  -6   7   2      142.03      115.49     20.27 o 
  -5   7   2      350.13      331.32     23.27 o 
  -4   7   2     1507.32     1533.86     39.32 o 
  -3   7   2     2249.95     2285.98     52.12 o 
  -2   7   2       53.54       48.64      9.02 o 
  -1   7   2      474.13      444.21     36.82 o 
   0   7   2      350.79      333.08     15.18 o 
   1   7   2      800.09      877.35     25.18 o 
   2   7   2      597.78      523.96     27.64 o 
   3   7   2       56.79       47.47     12.70 o 
   4   7   2       60.54       51.66      8.03 o 
   5   7   2       24.52       18.94      8.09 o 
   6   7   2     3056.27     3159.45     60.77 o 
   7   7   2       25.51        7.22     11.25 o 
   8   7   2       22.44       -1.09     18.88 o 
   9   7   2       17.48        0.82     18.71 o 
  10   7   2      204.35      184.28     40.78 o 
  11   7   2        6.42      -35.50     35.50 o 
  -8   8   2       35.11       29.70     22.96 o 
  -7   8   2      140.59      158.88     24.97 o 
  -6   8   2      341.17      344.96     28.66 o 
  -5   8   2      740.92      691.52     59.10 o 
  -4   8   2      426.98      452.44     26.93 o 
  -3   8   2       25.92       22.58      9.97 o 
  -2   8   2       75.13       83.62     14.46 o 
  -1   8   2      167.55      166.69     13.09 o 
   0   8   2     1892.53     1774.76     43.03 o 
   1   8   2        6.68       -5.02      7.63 o 
   2   8   2       35.14       16.79      9.39 o 
   3   8   2       14.73       24.83     12.00 o 
   4   8   2      495.54      514.39     20.55 o 
   5   8   2        2.83        5.30      9.17 o 
   6   8   2      429.82      487.61     27.36 o 
   7   8   2      778.69      802.10     41.35 o 
   8   8   2       11.03       27.94     24.55 o 
   9   8   2        9.30       26.06     29.08 o 
  11   8   2        1.28       20.01     45.32 o 
  -8   9   2       67.32       19.64     35.88 o 
  -7   9   2       36.39       33.54     21.89 o 
  -6   9   2      994.16      922.13     43.65 o 
  -5   9   2      224.47      204.84     23.63 o 
  -4   9   2       53.85       17.62     14.80 o 
  -3   9   2      110.80      109.66     15.79 o 
  -2   9   2      455.84      421.78     20.14 o 
  -1   9   2       60.55       58.32     11.88 o 
   0   9   2     1005.24     1030.05     30.90 o 
   1   9   2      513.62      509.77     30.18 o 
   2   9   2      221.09      240.84     25.43 o 
   3   9   2     1068.66     1117.56     32.92 o 
   4   9   2     1652.66     1719.18     92.90 o 
   5   9   2      112.49      107.79     17.08 o 
   6   9   2        0.59       25.96     15.43 o 
   7   9   2      385.60      362.78     36.06 o 
   8   9   2      915.45      949.37     61.93 o 
   9   9   2      161.73      187.68     37.76 o 
  -7  10   2      154.84      223.56     42.29 o 
  -6  10   2      295.29      339.91     31.21 o 
  -5  10   2      500.30      521.26     34.57 o 
  -4  10   2        9.88       19.97     18.06 o 
  -3  10   2      251.46      260.96     19.69 o 
  -2  10   2      793.60      760.67     28.12 o 
  -1  10   2      173.52      181.74     16.27 o 
   0  10   2        9.30       16.34     11.30 o 
   1  10   2     1669.63     1582.70     53.75 o 
   2  10   2      542.49      512.41     60.61 o 
   3  10   2      357.99      366.62     25.87 o 
   4  10   2       38.89       82.38     23.22 o 
   5  10   2      795.59      757.99     36.04 o 
   6  10   2        0.14        5.13     16.45 o 
   7  10   2      285.71      310.94     28.12 o 
   8  10   2       14.73       30.97     32.10 o 
   9  10   2       42.01       48.71     33.61 o 
  -6  11   2       27.52       20.77     37.01 o 
  -5  11   2      242.57      225.62     37.95 o 
  -4  11   2       48.68       61.27     22.69 o 
  -3  11   2     1261.87     1259.07     40.65 o 
  -2  11   2      190.80      245.64     33.78 o 
  -1  11   2        2.09        6.09     15.46 o 
   0  11   2       11.24        9.39     17.37 o 
   1  11   2     1213.27     1240.92     47.86 o 
   2  11   2       38.74       43.09     17.72 o 
   3  11   2       59.86       54.92     17.15 o 
   4  11   2      613.63      686.48     36.68 o 
   5  11   2       76.00       50.23     19.89 o 
   6  11   2       19.67       35.92     25.30 o 
   7  11   2       75.87      104.02     23.43 o 
   8  11   2      448.91      413.86     39.08 o 
  -5  12   2      655.54      777.17     64.58 o 
  -4  12   2      196.72      237.15     41.92 o 
  -3  12   2       44.82       56.64     29.08 o 
  -2  12   2      250.53      241.84     35.12 o 
  -1  12   2      108.63      118.00     29.08 o 
   0  12   2       25.64        7.47     17.76 o 
   1  12   2      134.51      147.06     23.65 o 
   2  12   2      531.21      519.96     34.03 o 
   3  12   2        0.04       -5.69     17.64 o 
   4  12   2      100.75      124.80     23.79 o 
   5  12   2        0.13       -4.81     20.59 o 
   6  12   2       24.56      -17.18     22.29 o 
   7  12   2      463.39      523.25     39.45 o 
  -2  13   2      573.51      685.40     55.51 o 
  -1  13   2        5.90      -22.12     22.12 o 
   0  13   2      237.84      254.92     49.66 o 
   1  13   2      321.25      302.11     46.83 o 
   2  13   2      178.38      183.89     28.29 o 
   3  13   2       18.25       45.56     23.07 o 
   4  13   2      362.87      478.46     54.38 o 
   0 -13   3       70.37       70.99     32.85 o 
   1 -13   3       23.07       94.79     35.88 o 
   2 -13   3       68.07       86.86     37.01 o 
   3 -13   3       67.22       66.84     35.50 o 
  -6 -12   3      158.56      175.98     39.27 o 
  -5 -12   3       31.27       57.19     21.22 o 
  -4 -12   3      208.50      161.20     26.03 o 
  -3 -12   3       42.77       25.19     25.30 o 
  -2 -12   3      527.80      553.17     37.76 o 
  -1 -12   3        1.51      -13.05     23.79 o 
   0 -12   3      112.64       97.64     22.63 o 
   1 -12   3       36.25       36.59     21.51 o 
   2 -12   3       82.59       85.78     23.90 o 
   3 -12   3       92.51      116.41     26.72 o 
   4 -12   3      466.73      468.64     54.38 o 
  -7 -11   3       72.28       63.82     34.74 o 
  -6 -11   3      321.81      255.90     44.56 o 
  -5 -11   3      159.48      140.29     22.70 o 
  -4 -11   3       58.33       84.52     20.78 o 
  -3 -11   3        5.81       -9.87     18.17 o 
  -2 -11   3      393.28      388.96     29.84 o 
  -1 -11   3       59.86       60.25     24.36 o 
   0 -11   3      155.71      185.33     23.69 o 
   1 -11   3        4.50      -12.40     15.00 o 
   2 -11   3       44.82       63.48     26.25 o 
   3 -11   3      655.94      653.17     37.51 o 
   4 -11   3      145.59       76.28     33.61 o 
   5 -11   3      140.38       79.30     35.88 o 
   6 -11   3      155.66      168.42     44.94 o 
  -8 -10   3      251.12      206.57     43.81 o 
  -7 -10   3       21.03       19.96     21.04 o 
  -6 -10   3      119.96       97.51     21.70 o 
  -5 -10   3      118.88      119.57     21.90 o 
  -4 -10   3      764.94      765.99     36.97 o 
  -3 -10   3        5.62        2.38     15.67 o 
  -2 -10   3       22.33       26.80     15.43 o 
  -1 -10   3        1.49       22.20     17.37 o 
   0 -10   3      281.56      359.43     25.26 o 
   1 -10   3     1039.32     1099.24     43.70 o 
   2 -10   3      348.66      350.94     26.44 o 
   3 -10   3      238.27      232.21     24.57 o 
   4 -10   3        0.96       12.04     24.36 o 
   5 -10   3     1228.67     1352.68     77.41 o 
   6 -10   3       32.57       12.50     21.85 o 
   7 -10   3        8.92       -5.28     24.14 o 
  -9  -9   3        1.66      -11.89     24.46 o 
  -8  -9   3        5.02       -4.88     26.25 o 
  -7  -9   3       40.96       46.16     16.22 o 
  -6  -9   3       81.96       48.61     14.29 o 
  -5  -9   3       44.84       37.78     34.74 o 
  -4  -9   3      105.82       99.36     17.49 o 
  -3  -9   3       53.92       33.41     13.17 o 
  -2  -9   3       72.33       62.80     23.22 o 
  -1  -9   3     1545.60     1602.97     53.33 o 
   0  -9   3      376.21      389.69     25.35 o 
   1  -9   3      180.81      208.97     20.83 o 
   2  -9   3      392.97      387.80     26.02 o 
   3  -9   3      458.77      447.69     27.53 o 
   4  -9   3      316.22      314.80     24.94 o 
   5  -9   3     1129.83     1206.79     47.30 o 
   6  -9   3       47.33       68.42     22.26 o 
   7  -9   3       69.37       82.60     40.60 o 
   8  -9   3      307.31      356.26     34.14 o 
 -10  -8   3       42.86       30.21     41.54 o 
  -9  -8   3      246.90      241.40     29.77 o 
  -8  -8   3       85.31       78.33     23.49 o 
  -7  -8   3      349.38      342.58     27.50 o 
  -6  -8   3        0.90       22.85     13.00 o 
  -5  -8   3      145.56      176.56     18.92 o 
  -4  -8   3       24.58       20.94     10.28 o 
  -3  -8   3       65.30       54.06     15.38 o 
  -2  -8   3     1359.75     1335.47     45.16 o 
  -1  -8   3        2.28       -1.91     11.29 o 
   0  -8   3     1615.08     1572.50     55.51 o 
   1  -8   3      166.73      144.90     16.55 o 
   2  -8   3     3058.30     3141.63     85.18 o 
   3  -8   3     1596.13     1576.62     41.19 o 
   4  -8   3     1129.70     1115.75     33.05 o 
   5  -8   3      323.67      330.87     26.62 o 
   6  -8   3      747.42      793.40     54.38 o 
   7  -8   3      251.02      268.95     26.67 o 
   8  -8   3      647.71      634.30     37.78 o 
   9  -8   3       12.43        9.44     35.12 o 
 -10  -7   3      155.30      160.80     28.84 o 
  -9  -7   3      134.72      143.39     24.91 o 
  -8  -7   3      319.41      340.32     50.79 o 
  -7  -7   3       60.02       75.29     19.36 o 
  -6  -7   3      419.92      360.19     26.01 o 
  -5  -7   3       26.49       32.06     10.66 o 
  -4  -7   3     2759.04     2676.86     83.54 o 
  -3  -7   3     1437.77     1527.03     33.57 o 
  -2  -7   3     2331.18     2278.31     52.06 o 
  -1  -7   3      183.36      200.31     12.93 o 
   0  -7   3        4.48        9.26      8.41 o 
   1  -7   3      510.82      495.07     17.61 o 
   2  -7   3     7429.90     7260.69    140.25 o 
   3  -7   3      738.97      767.33     26.34 o 
   4  -7   3       93.10       89.95     11.53 o 
   5  -7   3      154.71      189.37     19.08 o 
   6  -7   3      601.73      573.45     30.16 o 
   7  -7   3      327.46      344.03     27.35 o 
   8  -7   3       50.81       49.07     20.15 o 
   9  -7   3       56.82       33.23     29.83 o 
 -11  -6   3      218.99      230.73     46.83 o 
 -10  -6   3      585.24      610.21     40.19 o 
  -9  -6   3      177.41      216.80     27.08 o 
  -8  -6   3      325.09      327.08     30.59 o 
  -7  -6   3      731.77      691.87     33.11 o 
  -6  -6   3      872.61      905.51     29.08 o 
  -5  -6   3      117.52      115.77     14.10 o 
  -4  -6   3     2759.84     2901.04     63.80 o 
  -3  -6   3     1270.48     1300.83     33.46 o 
  -2  -6   3      268.90      255.60     13.71 o 
  -1  -6   3      339.80      393.76     15.82 o 
   0  -6   3     4476.91     4308.76     90.64 o 
   1  -6   3      807.63      799.91     19.34 o 
   2  -6   3       32.40       48.81      6.63 o 
   3  -6   3      423.36      443.88     17.06 o 
   4  -6   3     1395.72     1471.30     32.19 o 
   5  -6   3     2504.51     2651.20     51.15 o 
   6  -6   3      102.16      110.90     13.66 o 
   7  -6   3       17.54       14.95     12.76 o 
   8  -6   3      228.78      208.25     37.95 o 
   9  -6   3      920.33      839.94     40.84 o 
  10  -6   3        0.13       32.48     30.21 o 
 -11  -5   3        4.69       15.52     47.20 o 
 -10  -5   3      249.76      220.13     28.30 o 
  -9  -5   3      362.13      397.56     29.97 o 
  -8  -5   3      233.58      175.01     21.09 o 
  -7  -5   3       48.65       41.95     14.95 o 
  -6  -5   3     3922.45     3809.58     94.35 o 
  -5  -5   3     1557.66     1562.20     57.78 o 
  -4  -5   3      493.16      495.82     23.32 o 
  -3  -5   3     3977.43     4080.39    118.84 o 
  -2  -5   3       68.74       54.49      8.92 o 
  -1  -5   3     2068.75     2002.22     36.66 o 
   0  -5   3      212.67      192.60      8.88 o 
   1  -5   3     2164.82     2099.72     38.69 o 
   2  -5   3      316.67      300.16     11.27 o 
   3  -5   3     6327.32     6462.30    107.93 o 
   4  -5   3       30.94       37.23      7.15 o 
   5  -5   3     1504.42     1459.96     31.45 o 
   6  -5   3     1099.38     1093.36     32.34 o 
   7  -5   3       66.11       65.46     13.06 o 
   8  -5   3        4.41       13.28     12.70 o 
   9  -5   3      706.64      716.97     46.05 o 
  10  -5   3       31.90       93.78     23.75 o 
  11  -5   3      118.65      100.83     39.65 o 
 -11  -4   3        2.28       -4.33     24.08 o 
 -10  -4   3      285.87      286.75     29.23 o 
  -9  -4   3      655.02      602.57     37.57 o 
  -8  -4   3      488.43      472.04     29.24 o 
  -7  -4   3      924.03      898.05     80.06 o 
  -6  -4   3     1261.87     1263.84     43.39 o 
  -5  -4   3      768.25      701.27     31.68 o 
  -4  -4   3     1183.27     1269.60     26.02 o 
  -3  -4   3     1698.48     1517.18     48.46 o 
  -2  -4   3        0.60        1.98      5.20 o 
  -1  -4   3      854.91      870.19     18.01 o 
   0  -4   3     2259.05     2215.05     39.31 o 
   1  -4   3     1443.07     1448.74     27.85 o 
   2  -4   3        2.29        4.77      4.40 o 
   3  -4   3      416.15      551.24     14.82 o 
   4  -4   3     7338.24     7478.16    123.59 o 
   5  -4   3      151.25      175.30     17.50 o 
   6  -4   3        2.92        2.31      9.05 o 
   7  -4   3      337.96      337.37     25.05 o 
   8  -4   3       85.80      112.74     22.66 o 
   9  -4   3      572.79      557.44     26.28 o 
  10  -4   3      145.82      130.81     23.63 o 
  11  -4   3      179.17      183.59     29.70 o 
 -11  -3   3      384.68      442.19     35.73 o 
 -10  -3   3      351.53      295.65     29.37 o 
  -9  -3   3      815.36      899.56     42.48 o 
  -8  -3   3      235.36      280.69     24.28 o 
  -7  -3   3      673.41      638.23     31.15 o 
  -6  -3   3     4428.82     4456.89     91.34 o 
  -5  -3   3      108.66      108.30     13.35 o 
  -4  -3   3        5.52        6.08      4.55 o 
  -3  -3   3      850.99      883.88     16.94 o 
  -2  -3   3     3503.16     3291.98     65.84 o 
  -1  -3   3      149.20      150.16     13.41 o 
   0  -3   3        7.72       14.95      3.33 o 
   1  -3   3     2119.60     2008.17     35.52 o 
   2  -3   3     3606.91     3237.54     55.33 o 
   3  -3   3       93.77      109.59     11.25 o 
   4  -3   3       24.36       46.44      9.76 o 
   5  -3   3      707.04      753.51     18.81 o 
   6  -3   3      523.27      489.97     19.29 o 
   7  -3   3      729.75      704.49     25.21 o 
   8  -3   3       85.00       53.11     12.47 o 
   9  -3   3       19.69       23.46     17.52 o 
  10  -3   3       60.41       61.53     20.56 o 
  11  -3   3       42.76       64.29     23.63 o 
 -11  -2   3        9.95       19.11     23.27 o 
 -10  -2   3       19.32       13.63     19.84 o 
  -9  -2   3      165.05      171.56     33.61 o 
  -8  -2   3     2664.12     2594.42     61.20 o 
  -7  -2   3      111.34      119.57     19.02 o 
  -6  -2   3      170.90      170.69     11.84 o 
  -5  -2   3     1115.35     1097.11     23.50 o 
  -4  -2   3       81.23       55.35      5.36 o 
  -3  -2   3     3733.98     3604.27     60.84 o 
  -2  -2   3      456.11      377.37      9.46 o 
  -1  -2   3    12365.58    12699.33    233.84 o 
   0  -2   3     6905.14     6993.57    112.23 o 
   1  -2   3    11124.64    11749.13    186.12 o 
   2  -2   3     2652.51     2455.37     42.47 o 
   3  -2   3     5015.87     5665.84     93.13 o 
   4  -2   3      190.03      245.17      9.32 o 
   5  -2   3     3429.29     3481.87     60.89 o 
   6  -2   3     2095.18     2101.24     48.86 o 
   7  -2   3     1365.56     1349.66     36.49 o 
   8  -2   3       27.04       28.42     11.76 o 
   9  -2   3      362.32      381.35     22.29 o 
  10  -2   3        0.83        2.38     18.69 o 
  11  -2   3      592.41      636.25     40.78 o 
 -12  -1   3        4.84      -33.23     33.23 o 
 -11  -1   3      131.41      150.92     27.10 o 
 -10  -1   3       89.59      100.47     22.30 o 
  -9  -1   3       77.90       67.11     13.80 o 
  -8  -1   3      591.72      539.29     23.07 o 
  -7  -1   3      623.74      654.94     23.45 o 
  -6  -1   3     1228.10     1225.43     32.32 o 
  -5  -1   3     1934.40     1923.12     36.23 o 
  -4  -1   3       66.16       71.68      5.52 o 
  -3  -1   3      134.82      130.65      6.37 o 
  -2  -1   3      225.99      271.12      8.02 o 
  -1  -1   3       14.64       10.68      2.70 o 
   0  -1   3     4698.57     4667.26     75.57 o 
   1  -1   3    20101.39    20989.21    329.91 o 
   2  -1   3       33.23        0.46      3.02 o 
   3  -1   3     4850.72     5118.64     84.07 o 
   4  -1   3       42.73       56.69      5.24 o 
   5  -1   3     1064.83      862.08     19.51 o 
   6  -1   3       54.60       38.34      5.91 o 
   7  -1   3       44.40       24.82      9.51 o 
   8  -1   3      176.87      187.46     15.50 o 
   9  -1   3     1116.71     1106.32     43.97 o 
  10  -1   3      286.60      296.28     27.47 o 
  11  -1   3       12.78       18.58     21.83 o 
  12  -1   3        4.39       37.42     25.63 o 
 -11   0   3      480.83      583.63     30.73 o 
 -10   0   3      148.55      154.03     19.20 o 
  -9   0   3      179.31      218.31     18.30 o 
  -8   0   3      200.79      204.95     16.18 o 
  -7   0   3      133.18      116.78     12.60 o 
  -6   0   3      377.08      342.80     15.89 o 
  -5   0   3      897.18      915.87     25.50 o 
  -4   0   3       45.45       60.21      7.05 o 
  -3   0   3      694.60      701.48     15.31 o 
  -2   0   3       16.87       11.19      3.24 o 
  -1   0   3    15577.00    15506.34    290.16 o 
   0   0   3     1452.52     1483.93     29.56 o 
   1   0   3    12612.17    12799.62    288.27 o 
   2   0   3       33.53       43.29      6.64 o 
   3   0   3      681.87      646.91     16.49 o 
   4   0   3     1781.33     1766.27     38.63 o 
   5   0   3      216.17      257.53     18.33 o 
   6   0   3      300.97      241.03     17.51 o 
   7   0   3       69.08       94.23     10.93 o 
   8   0   3     3580.82     3577.06     78.42 o 
   9   0   3      228.17      288.30     27.38 o 
  10   0   3       49.14       34.94     18.55 o 
  11   0   3        4.24       -2.55     21.05 o 
  12   0   3     1194.19     1197.54     58.16 o 
 -11   1   3      313.74      302.96     25.87 o 
 -10   1   3       24.35       28.92     16.37 o 
  -9   1   3       45.94       36.36     13.91 o 
  -8   1   3      624.53      634.88     40.07 o 
  -7   1   3     1055.79     1109.49     32.75 o 
  -6   1   3     1442.34     1471.36     37.54 o 
  -5   1   3      371.63      335.25     28.20 o 
  -4   1   3       80.26       92.49      7.90 o 
  -3   1   3     5947.43     5713.55    109.99 o 
  -2   1   3      402.59      355.32     15.41 o 
  -1   1   3      374.02      417.30     11.48 o 
   0   1   3       19.05        3.19      4.86 o 
   1   1   3     1632.47     1708.96     37.43 o 
   2   1   3     6200.19     6133.84    115.16 o 
   3   1   3     2547.67     2568.42     51.69 o 
   4   1   3      387.74      501.76     15.40 o 
   5   1   3     1309.17     1308.72     31.65 o 
   6   1   3     3028.24     2822.37     60.84 o 
   7   1   3      107.85      113.95     11.56 o 
   8   1   3     2831.31     2805.38     64.31 o 
   9   1   3      515.98      466.92     43.43 o 
  10   1   3      860.77      903.96     51.55 o 
  11   1   3        6.40       13.72     20.95 o 
  12   1   3      601.20      565.54     41.83 o 
 -11   2   3       38.73       34.35     19.56 o 
 -10   2   3      416.56      420.06     26.50 o 
  -9   2   3      930.44      924.19     46.31 o 
  -8   2   3      667.82      631.82     25.76 o 
  -7   2   3      166.41      153.75     13.85 o 
  -6   2   3      104.39      103.89     11.11 o 
  -5   2   3      589.75      552.70     19.01 o 
  -4   2   3     8933.53     9104.73    316.87 o 
  -3   2   3      239.94      268.91     11.23 o 
  -2   2   3     2816.90     2640.31     53.11 o 
  -1   2   3      557.10      446.65     12.29 o 
   0   2   3     4374.88     4428.97     84.08 o 
   1   2   3     1398.72     1663.69     33.64 o 
   2   2   3    10422.25    10845.38    200.98 o 
   3   2   3       23.11       11.49      4.35 o 
   4   2   3      662.93      666.96     18.51 o 
   5   2   3     3673.45     3734.16     76.87 o 
   6   2   3     2161.40     2153.31     56.60 o 
   7   2   3       36.10       42.81      9.67 o 
   8   2   3      591.19      576.48     22.89 o 
   9   2   3     1141.20     1096.05     43.34 o 
  10   2   3      844.01      768.68     38.11 o 
  11   2   3      106.46      128.06     24.89 o 
  12   2   3       64.83       50.52     26.95 o 
 -11   3   3       44.86       20.81     20.97 o 
 -10   3   3      692.83      660.10     27.74 o 
  -9   3   3      201.15      210.80     19.40 o 
  -8   3   3      739.85      684.97     27.23 o 
  -7   3   3     1449.76     1485.37     40.21 o 
  -6   3   3      354.69      373.81     21.62 o 
  -5   3   3       37.02       22.85     13.66 o 
  -4   3   3      466.78      429.41     14.34 o 
  -3   3   3     2712.04     2621.63     54.70 o 
  -2   3   3     3331.35     3346.43     66.53 o 
  -1   3   3     2008.36     1921.00     33.97 o 
   0   3   3      573.75      588.29     12.64 o 
   1   3   3     5811.98     6024.84     97.79 o 
   2   3   3     4043.59     3837.28     64.09 o 
   3   3   3     4823.62     4842.38     80.41 o 
   4   3   3     2857.16     2829.85     58.27 o 
   5   3   3     1384.95     1478.85     35.00 o 
   6   3   3      307.46      319.58     15.08 o 
   7   3   3      735.35      786.03     25.34 o 
   8   3   3      922.74      803.94     47.88 o 
   9   3   3      943.69      944.35     40.25 o 
  10   3   3      493.90      465.04     30.58 o 
  11   3   3        1.75       10.84     20.85 o 
  12   3   3       68.96       61.16     31.53 o 
 -10   4   3      260.24      244.43     28.86 o 
  -9   4   3     2199.54     2139.51     70.46 o 
  -8   4   3      408.84      393.98     22.68 o 
  -7   4   3      191.84      174.39     15.97 o 
  -6   4   3     1757.57     1687.38     43.06 o 
  -5   4   3     1075.30     1095.17     47.72 o 
  -4   4   3     1531.55     1549.94     37.21 o 
  -3   4   3      814.27      701.75     16.98 o 
  -2   4   3      435.48      394.53     11.32 o 
  -1   4   3      556.47      514.64     14.50 o 
   0   4   3     2149.40     2134.65     44.39 o 
   1   4   3        6.10        0.62      3.26 o 
   2   4   3      525.07      532.53     13.46 o 
   3   4   3     6650.58     6823.22    111.98 o 
   4   4   3      162.03      146.37      8.18 o 
   5   4   3       31.35       18.00      5.89 o 
   6   4   3     1919.25     1938.86     45.47 o 
   7   4   3     1441.16     1519.01     39.54 o 
   8   4   3      112.26       96.28     13.39 o 
   9   4   3       15.79       34.86     20.20 o 
  10   4   3      959.63      936.86     42.78 o 
  11   4   3      151.12      147.72     25.90 o 
 -10   5   3      184.70      242.44     43.81 o 
  -9   5   3      220.62      268.72     28.30 o 
  -8   5   3        3.95       -1.51     16.55 o 
  -7   5   3     1516.15     1480.94     51.92 o 
  -6   5   3     1011.92      945.03     38.33 o 
  -5   5   3     1523.65     1557.47     67.22 o 
  -4   5   3        2.78        4.65      6.89 o 
  -3   5   3      484.94      456.54     21.09 o 
  -2   5   3     2010.00     2027.61     44.63 o 
  -1   5   3      657.29      659.39     19.50 o 
   0   5   3      672.39      642.84     19.00 o 
   1   5   3      228.84      248.51     14.87 o 
   2   5   3      465.84      460.72     12.86 o 
   3   5   3       28.03       48.75      8.23 o 
   4   5   3     6709.92     6494.90    108.30 o 
   5   5   3        5.47        1.08      6.40 o 
   6   5   3      306.86      335.07     13.98 o 
   7   5   3       59.38       48.74      9.16 o 
   8   5   3     1430.79     1393.51     39.42 o 
   9   5   3       60.12       73.55     23.79 o 
  10   5   3       48.99       31.66     46.26 o 
  11   5   3       13.06        6.04     32.48 o 
 -10   6   3      126.08      134.81     43.05 o 
  -9   6   3      400.44      450.25     34.31 o 
  -8   6   3      458.82      448.73     65.52 o 
  -7   6   3      265.33      286.44     25.98 o 
  -6   6   3     2033.41     1998.92     63.79 o 
  -5   6   3      473.17      470.17     26.52 o 
  -4   6   3      382.08      429.10     32.60 o 
  -3   6   3      463.16      486.74     18.63 o 
  -2   6   3     3485.79     3304.18    119.07 o 
  -1   6   3      595.23      725.19     21.84 o 
   0   6   3      963.10      972.78     26.35 o 
   1   6   3        4.02        6.82      6.16 o 
   2   6   3      942.34      872.99     48.95 o 
   3   6   3     1055.97      967.91     22.25 o 
   4   6   3      172.37      180.33     10.63 o 
   5   6   3      448.58      481.11     16.09 o 
   6   6   3      494.84      530.32     17.94 o 
   7   6   3      158.92      209.27     13.34 o 
   8   6   3        4.07       11.14     12.16 o 
   9   6   3       11.89       32.02     22.09 o 
  10   6   3        3.08       14.35     29.46 o 
  11   6   3      105.07      214.12     47.20 o 
  -9   7   3       39.47       10.65     24.55 o 
  -8   7   3      490.82      462.74     32.84 o 
  -7   7   3      145.87      144.08     22.29 o 
  -6   7   3       31.42       48.07     16.50 o 
  -5   7   3       29.27       36.08     16.43 o 
  -4   7   3      457.95      456.22     32.85 o 
  -3   7   3     1820.53     1799.80     43.77 o 
  -2   7   3        6.23       -0.20      7.69 o 
  -1   7   3     1325.89     1321.99     34.17 o 
   0   7   3     1128.09     1148.41     30.84 o 
   1   7   3     1709.51     1742.54     41.34 o 
   2   7   3       33.65       53.81      9.84 o 
   3   7   3      545.72      598.10     46.89 o 
   4   7   3        2.31        4.37      8.49 o 
   5   7   3      440.76      437.52     20.06 o 
   6   7   3      414.93      396.27     16.89 o 
   7   7   3     1740.05     1760.51     41.37 o 
   8   7   3      199.97      198.63     23.27 o 
   9   7   3       22.38       10.57     27.57 o 
  10   7   3        0.79      -29.83     35.50 o 
  11   7   3      425.03      497.72     57.40 o 
  -8   8   3        1.07        1.61     22.69 o 
  -7   8   3       15.73       32.68     19.26 o 
  -6   8   3        5.18        8.12     17.62 o 
  -5   8   3     2470.21     2494.12    188.82 o 
  -4   8   3      347.94      334.28     23.38 o 
  -3   8   3      110.21      100.14     14.14 o 
  -2   8   3      100.71       92.26     11.89 o 
  -1   8   3      443.54      458.07     19.50 o 
   0   8   3       10.01       26.95      8.93 o 
   1   8   3     1209.73     1088.82     30.81 o 
   2   8   3       26.79       30.67      9.33 o 
   3   8   3       87.87       86.94     11.55 o 
   4   8   3       34.64       21.64     10.74 o 
   5   8   3      552.52      543.99     21.83 o 
   6   8   3       23.62        9.09     10.78 o 
   7   8   3       78.81       62.12     16.82 o 
   8   8   3      391.84      434.28     41.54 o 
  -7   9   3      461.99      479.03     39.46 o 
  -6   9   3        3.98       13.62     19.02 o 
  -5   9   3      137.65      121.18     38.71 o 
  -4   9   3      199.14      200.45     21.62 o 
  -3   9   3        9.31        0.15     11.25 o 
  -2   9   3       30.86       28.25     15.77 o 
  -1   9   3     1506.55     1533.00     41.06 o 
   0   9   3      659.85      625.57     29.33 o 
   1   9   3      207.80      200.63     15.61 o 
   2   9   3      231.07      264.02     17.14 o 
   3   9   3      752.48      806.14     33.22 o 
   4   9   3      472.42      493.26     22.10 o 
   5   9   3      311.85      375.78     51.74 o 
   6   9   3      343.12      378.96     25.72 o 
   7   9   3      303.69      291.61     25.89 o 
   8   9   3      830.27      807.00     56.64 o 
  -6  10   3      131.97      151.47     27.20 o 
  -5  10   3       18.66      -14.11     18.14 o 
  -4  10   3      560.61      566.17     34.25 o 
  -3  10   3      801.92      753.69     40.66 o 
  -2  10   3      786.50      741.98     28.36 o 
  -1  10   3      404.25      354.46     20.55 o 
   0  10   3       99.54      129.50     16.64 o 
   1  10   3       10.56       12.28     11.39 o 
   2  10   3     2287.19     2156.90     53.15 o 
   3  10   3        0.23      -12.45     12.45 o 
   4  10   3       76.61       61.05     16.77 o 
   5  10   3       32.78       22.44     15.87 o 
   6  10   3      752.83      760.84     37.19 o 
   7  10   3       14.92      -10.39     18.79 o 
   8  10   3      328.26      383.06     67.03 o 
  -5  11   3       48.26       26.54     22.96 o 
  -4  11   3      743.47      760.95     53.06 o 
  -3  11   3      151.40      121.70     17.86 o 
  -2  11   3      162.57      152.46     17.94 o 
  -1  11   3      901.02      920.13     32.88 o 
   0  11   3      141.29      141.71     16.52 o 
   1  11   3      196.73      216.58     59.48 o 
   2  11   3      162.55      162.99     64.01 o 
   3  11   3      977.30     1044.80     44.06 o 
   4  11   3      902.79      935.69     48.53 o 
   5  11   3       13.61        0.38     37.76 o 
   6  11   3       45.48       81.03     40.78 o 
   7  11   3      214.30      245.76     27.88 o 
   8  11   3        1.61       13.59     31.34 o 
  -4  12   3      310.14      299.46     44.94 o 
  -3  12   3      597.67      520.38     53.25 o 
  -2  12   3      323.16      331.43     24.78 o 
  -1  12   3      124.65      107.47     21.75 o 
   0  12   3       42.83       49.75     40.97 o 
   1  12   3       99.06      101.05     23.22 o 
   2  12   3       32.05       76.96     20.42 o 
   3  12   3      182.71      197.27     24.91 o 
   4  12   3      144.10      192.51     56.83 o 
   5  12   3      394.78      464.88     34.78 o 
   6  12   3      398.30      492.70     36.43 o 
   7  12   3        9.85       24.30     24.53 o 
  -2  13   3       10.91      -24.17     35.88 o 
  -1  13   3      714.62      685.19     41.18 o 
   0  13   3      726.83      792.59     66.27 o 
   1  13   3       59.97       57.01     23.89 o 
   2  13   3      100.28      109.34     24.83 o 
   3  13   3       12.35        3.12     21.14 o 
   4  13   3      379.81      514.71     56.27 o 
   5  13   3       37.15       63.06     38.14 o 
  -5 -12   4       21.30       26.43     34.36 o 
  -4 -12   4       52.56       79.02     22.29 o 
  -3 -12   4        8.78       34.64     21.02 o 
  -2 -12   4        0.57       24.67     21.23 o 
  -1 -12   4      687.76      678.23     39.27 o 
   0 -12   4      109.64      131.85     23.50 o 
   1 -12   4       16.78       15.64     40.03 o 
   2 -12   4      100.58      119.71     33.99 o 
   3 -12   4      187.24      138.03     28.87 o 
   4 -12   4      129.86      109.51     41.16 o 
  -7 -11   4      279.99      371.97     45.69 o 
  -6 -11   4       99.57       88.56     22.96 o 
  -5 -11   4      103.22       82.59     52.11 o 
  -4 -11   4       42.75       23.86     18.98 o 
  -3 -11   4      269.85      329.17     29.43 o 
  -2 -11   4        1.92       -1.89     16.56 o 
  -1 -11   4        9.07       32.26     20.50 o 
   0 -11   4       15.95       40.94     31.34 o 
   1 -11   4      184.06      203.50     24.19 o 
   2 -11   4       90.36      121.01     22.80 o 
   3 -11   4      128.09      150.24     25.33 o 
   4 -11   4      132.48      137.84     37.01 o 
   5 -11   4      232.01      199.01     46.45 o 
   6 -11   4      416.87      409.73     52.87 o 
  -7 -10   4       37.96       16.80     22.43 o 
  -6 -10   4       15.92        2.90     18.28 o 
  -5 -10   4      535.47      620.35     35.00 o 
  -4 -10   4      262.39      295.05     25.72 o 
  -3 -10   4      338.56      345.07     29.83 o 
  -2 -10   4      116.34      121.55     19.08 o 
  -1 -10   4      580.23      654.40     34.37 o 
   0 -10   4     1238.53     1300.72     49.32 o 
   1 -10   4       17.49       20.24     22.85 o 
   2 -10   4      140.99      143.83     21.28 o 
   3 -10   4      157.94      132.95     21.40 o 
   4 -10   4      170.94      198.79     24.68 o 
   5 -10   4       22.14       13.97     31.72 o 
   6 -10   4      317.02      304.75     43.81 o 
   7 -10   4       31.52       27.94     35.88 o 
  -9  -9   4        1.30      -24.17     36.63 o 
  -8  -9   4       40.86       47.60     26.49 o 
  -7  -9   4      257.21      235.21     48.34 o 
  -6  -9   4     1297.33     1378.35     49.77 o 
  -5  -9   4      136.42      129.35     18.12 o 
  -4  -9   4      132.79      137.14     17.79 o 
  -3  -9   4      304.81      306.71     23.77 o 
  -2  -9   4     1069.43     1049.89     41.22 o 
  -1  -9   4       70.63       44.86     14.55 o 
   0  -9   4      283.61      272.03     22.26 o 
   1  -9   4      403.63      362.00     25.86 o 
   2  -9   4        5.57       16.77     14.57 o 
   3  -9   4        2.07      -12.23     23.22 o 
   4  -9   4      206.72      269.58     23.84 o 
   5  -9   4       52.78       46.82     18.24 o 
   6  -9   4       50.38       64.84     20.39 o 
   7  -9   4      178.84      121.47     33.61 o 
   8  -9   4      181.14      220.54     42.29 o 
  -9  -8   4       66.42       26.43     25.10 o 
  -8  -8   4       40.77       72.43     23.19 o 
  -7  -8   4        7.76       -9.82     19.32 o 
  -6  -8   4      113.40      120.08     25.99 o 
  -5  -8   4      384.77      377.37     24.06 o 
  -4  -8   4       10.46       20.18     11.10 o 
  -3  -8   4      463.32      423.82     24.36 o 
  -2  -8   4       15.50        4.29     10.80 o 
  -1  -8   4       77.57       76.17     15.29 o 
   0  -8   4      505.23      498.10     26.29 o 
   1  -8   4     1069.84     1067.67     70.81 o 
   2  -8   4      455.98      536.72     48.15 o 
   3  -8   4     1857.89     1875.44     58.06 o 
   4  -8   4       40.01       19.89     12.38 o 
   5  -8   4        2.95       -8.40     32.10 o 
   6  -8   4      100.20       77.37     19.83 o 
   7  -8   4     1818.27     1810.97     62.19 o 
   8  -8   4      117.06      107.63     32.85 o 
   9  -8   4      128.75      136.70     38.52 o 
 -10  -7   4      220.23      218.83     32.34 o 
  -9  -7   4       25.50       43.62     22.43 o 
  -8  -7   4      232.52      272.41     29.23 o 
  -7  -7   4      229.70      175.50     23.36 o 
  -6  -7   4      278.40      321.87     19.84 o 
  -5  -7   4      432.25      438.06     20.49 o 
  -4  -7   4       15.81        2.02      8.89 o 
  -3  -7   4     1157.56     1080.19     49.88 o 
  -2  -7   4      269.20      277.72     18.11 o 
  -1  -7   4       18.79       11.86      8.52 o 
   0  -7   4       73.85       81.31      9.99 o 
   1  -7   4     5935.27     5584.87    111.59 o 
   2  -7   4      196.39      211.13     11.72 o 
   3  -7   4     1005.44     1070.89     26.37 o 
   4  -7   4     1760.37     1796.16     40.23 o 
   5  -7   4     1655.95     1779.12     44.85 o 
   6  -7   4        2.96       19.33     16.62 o 
   7  -7   4     1425.23     1429.15     52.07 o 
   8  -7   4      217.59      220.54     36.63 o 
   9  -7   4      299.10      250.75     41.54 o 
 -10  -6   4       42.46       79.96     25.90 o 
  -9  -6   4      453.50      468.86     34.56 o 
  -8  -6   4      189.39      158.34     23.50 o 
  -7  -6   4        8.09      -15.19     15.19 o 
  -6  -6   4      318.81      302.19     18.89 o 
  -5  -6   4     5410.00     5446.85    111.33 o 
  -4  -6   4       51.52       45.82      9.77 o 
  -3  -6   4        2.10        2.99      7.17 o 
  -2  -6   4     2162.13     2100.06     48.16 o 
  -1  -6   4     2217.12     2116.91     48.10 o 
   0  -6   4       86.82       83.63      9.30 o 
   1  -6   4       30.75       36.60      6.49 o 
   2  -6   4     2566.75     2571.20     52.27 o 
   3  -6   4      633.27      650.45     18.60 o 
   4  -6   4      294.95      329.75     20.55 o 
   5  -6   4      401.74      477.37     25.45 o 
   6  -6   4      882.92      875.84     36.07 o 
   7  -6   4      420.62      377.95     20.70 o 
   8  -6   4      426.42      437.70     30.27 o 
   9  -6   4      158.94      198.26     37.39 o 
  10  -6   4      141.11      128.40     38.52 o 
 -11  -5   4       99.57       74.39     39.27 o 
 -10  -5   4      465.81      425.88     45.13 o 
  -9  -5   4        1.44       27.74     19.63 o 
  -8  -5   4      288.46      331.05     27.22 o 
  -7  -5   4     1399.75     1408.11     51.00 o 
  -6  -5   4      513.91      496.09     20.94 o 
  -5  -5   4      115.55      104.58     11.01 o 
  -4  -5   4     3576.23     3437.28    115.46 o 
  -3  -5   4      118.55      120.36     10.15 o 
  -2  -5   4     3465.76     3294.59     74.44 o 
  -1  -5   4       46.16       21.01      6.60 o 
   0  -5   4      502.36      474.97     13.20 o 
   1  -5   4      181.59      139.09      7.91 o 
   2  -5   4     1639.63     1636.44     32.53 o 
   3  -5   4       15.29        6.68      5.65 o 
   4  -5   4     1592.71     1569.39     32.86 o 
   5  -5   4      538.26      552.81     17.55 o 
   6  -5   4      325.71      317.50     17.26 o 
   7  -5   4        4.67        5.53     11.03 o 
   8  -5   4      559.16      516.33     24.46 o 
   9  -5   4      833.81      797.09     70.24 o 
  10  -5   4        3.44        0.20     21.88 o 
  11  -5   4       96.71       57.40     43.81 o 
 -11  -4   4        0.39       19.60     25.06 o 
 -10  -4   4        9.20       17.60     21.45 o 
  -9  -4   4        0.29       -2.55     19.26 o 
  -8  -4   4      503.40      464.37     36.82 o 
  -7  -4   4        7.50       14.26     14.13 o 
  -6  -4   4      321.88      325.72     22.83 o 
  -5  -4   4     1695.16     1645.48     40.19 o 
  -4  -4   4      499.27      471.31     17.36 o 
  -3  -4   4       32.38       38.91      7.15 o 
  -2  -4   4     4600.69     4622.04     91.36 o 
  -1  -4   4     4804.28     4938.63     96.75 o 
   0  -4   4      214.69      204.93      8.23 o 
   1  -4   4        6.36        5.48      4.44 o 
   2  -4   4      684.70      656.80     25.84 o 
   3  -4   4     5146.69     5397.68     90.85 o 
   4  -4   4       71.80       75.79      7.61 o 
   5  -4   4      747.65      729.55     19.62 o 
   6  -4   4     1535.13     1567.17     48.15 o 
   7  -4   4      776.08      767.02     34.37 o 
   8  -4   4       73.94       79.96     14.39 o 
   9  -4   4      316.88      359.35     30.16 o 
  10  -4   4      107.67      126.14     25.11 o 
  11  -4   4       10.77      -23.11     23.11 o 
 -11  -3   4      305.65      257.87     32.23 o 
 -10  -3   4      232.56      245.74     28.57 o 
  -9  -3   4       16.51       15.75     17.99 o 
  -8  -3   4      203.64      221.66     23.72 o 
  -7  -3   4     2634.03     2631.34     76.90 o 
  -6  -3   4        1.10        1.35     11.43 o 
  -5  -3   4      168.57      191.14      9.67 o 
  -4  -3   4      130.55       94.36      6.98 o 
  -3  -3   4     1963.06     1942.35     35.43 o 
  -2  -3   4      334.05      406.50     14.30 o 
  -1  -3   4    22162.72    22641.56    515.46 o 
   0  -3   4      135.55      222.81      9.81 o 
   1  -3   4     5324.66     5623.80    121.69 o 
   2  -3   4     1753.97     1619.29     30.51 o 
   3  -3   4      246.46      357.77     12.32 o 
   4  -3   4      669.34      742.53     24.20 o 
   5  -3   4     1894.50     1976.77     38.41 o 
   6  -3   4      278.70      304.98     16.11 o 
   7  -3   4      888.29      905.78     28.85 o 
   8  -3   4     1060.76     1043.69     33.26 o 
   9  -3   4       20.83       16.99     17.09 o 
  10  -3   4       65.03      108.83     26.06 o 
  11  -3   4       93.37      113.63     26.70 o 
 -11  -2   4       51.53       48.61     25.76 o 
 -10  -2   4       51.17       66.76     22.41 o 
  -9  -2   4      372.47      423.02     37.01 o 
  -8  -2   4      305.87      307.66     32.48 o 
  -7  -2   4     3348.16     3387.06    157.56 o 
  -6  -2   4      548.16      581.58     20.75 o 
  -5  -2   4     3890.78     3929.35     79.31 o 
  -4  -2   4      139.01      107.78     13.90 o 
  -3  -2   4      847.98      777.68     17.11 o 
  -2  -2   4     1652.71     1638.13     29.84 o 
  -1  -2   4     2800.44     2767.70     47.00 o 
   0  -2   4       13.42       49.97      4.08 o 
   1  -2   4       11.53       18.70      4.85 o 
   2  -2   4      103.78       88.68      5.63 o 
   3  -2   4        2.53        1.16      3.96 o 
   4  -2   4      387.02      536.73     15.48 o 
   5  -2   4        8.37       20.93      5.65 o 
   6  -2   4     3124.31     3143.00     67.68 o 
   7  -2   4      114.99      133.68     16.26 o 
   8  -2   4      261.75      231.26     22.75 o 
   9  -2   4       35.73       21.88     16.23 o 
  10  -2   4      416.27      444.92     31.77 o 
  11  -2   4        4.79       40.94     21.55 o 
 -11  -1   4       40.78      102.93     57.97 o 
 -10  -1   4     1150.28     1202.98     51.00 o 
  -9  -1   4      656.23      581.42     33.49 o 
  -8  -1   4      153.76      186.64     19.87 o 
  -7  -1   4       81.79       70.49     11.89 o 
  -6  -1   4     2506.33     2597.44     58.14 o 
  -5  -1   4       38.39       30.64      7.51 o 
  -4  -1   4     1359.83     1236.11     29.32 o 
  -3  -1   4     1146.89     1125.27     20.45 o 
  -2  -1   4      145.94      141.23      6.27 o 
  -1  -1   4     1520.52     1650.88     34.39 o 
   0  -1   4     9831.93     9903.58    185.38 o 
   1  -1   4      188.56      171.85      6.31 o 
   2  -1   4     1120.50     1095.67     23.49 o 
   3  -1   4      810.41      837.00     20.92 o 
   4  -1   4     4591.59     4370.58     73.76 o 
   5  -1   4      359.12      403.91     12.49 o 
   6  -1   4      483.00      483.47     14.65 o 
   7  -1   4       77.27       80.85     22.47 o 
   8  -1   4       49.28       62.52     15.87 o 
   9  -1   4        1.96       -7.00     14.79 o 
  10  -1   4      566.34      505.07     32.67 o 
  11  -1   4      163.81      164.29     26.60 o 
  12  -1   4       33.36       -2.98     24.83 o 
 -11   0   4      201.78      229.98     28.97 o 
 -10   0   4      344.70      385.35     31.76 o 
  -9   0   4      119.84      105.28     16.10 o 
  -8   0   4       34.32       27.69     12.09 o 
  -7   0   4      273.19      267.34     16.75 o 
  -6   0   4     1552.16     1511.77     38.06 o 
  -5   0   4        6.95       22.73      6.87 o 
  -4   0   4        5.45       -4.25      4.25 o 
  -3   0   4      148.22      177.84      7.60 o 
  -2   0   4     3660.73     3377.79     56.85 o 
  -1   0   4     1002.51     1000.55     32.98 o 
   0   0   4       32.49       39.75      5.81 o 
   1   0   4       87.42       69.04      6.39 o 
   2   0   4     3559.42     3428.38     82.73 o 
   3   0   4      502.71      459.64     13.18 o 
   4   0   4     1605.24     1521.08     33.99 o 
   5   0   4        5.07       -4.02      5.79 o 
   6   0   4      190.36      165.99     11.53 o 
   7   0   4     2395.12     2263.25     66.16 o 
   8   0   4     1994.00     1819.00     58.58 o 
   9   0   4       32.93       33.68     15.81 o 
  10   0   4       47.31       73.26     20.77 o 
  11   0   4        6.17       -7.33     20.69 o 
  12   0   4       38.51        6.57     25.33 o 
 -11   1   4        7.04        8.84     18.21 o 
 -10   1   4        6.92        8.14     16.83 o 
  -9   1   4      151.31      157.56     17.23 o 
  -8   1   4       44.42       62.52     12.65 o 
  -7   1   4        5.75       15.44     10.10 o 
  -6   1   4        9.04       25.60     10.04 o 
  -5   1   4       59.28       52.96      8.41 o 
  -4   1   4     6638.43     7157.24    117.35 o 
  -3   1   4     5699.27     5424.16    105.19 o 
  -2   1   4      823.22     1028.93     24.17 o 
  -1   1   4       76.14      117.56      6.75 o 
   0   1   4    11630.13    11879.07    219.29 o 
   1   1   4     4233.03     4324.64     81.96 o 
   2   1   4     1616.89     1557.60     43.85 o 
   3   1   4     1688.29     1534.42     47.86 o 
   4   1   4      101.36       92.29      7.37 o 
   5   1   4     1887.78     1806.17     69.68 o 
   6   1   4      652.76      683.11     24.92 o 
   7   1   4      883.34      847.18     49.66 o 
   8   1   4      866.52      829.16     35.59 o 
   9   1   4      144.73      139.63     19.57 o 
  10   1   4      146.48      172.46     23.98 o 
  11   1   4     1598.28     1593.85     61.06 o 
  12   1   4       66.81       51.46     25.76 o 
 -11   2   4        4.90      -11.47     20.11 o 
 -10   2   4       11.83       15.71     16.76 o 
  -9   2   4      643.83      704.66     29.67 o 
  -8   2   4       12.66       19.16     16.27 o 
  -7   2   4      445.15      446.42     21.03 o 
  -6   2   4       51.38       50.12      9.73 o 
  -5   2   4     2129.21     2142.73     49.00 o 
  -4   2   4       13.84       14.32      6.17 o 
  -3   2   4     3992.31     4380.66     86.61 o 
  -2   2   4     2933.76     2882.58     58.20 o 
  -1   2   4     4697.11     5248.27    100.07 o 
   0   2   4    12406.91    13342.94    246.40 o 
   1   2   4      736.20      721.16     17.17 o 
   2   2   4      276.86      301.57     10.00 o 
   3   2   4     1204.90     1342.78     29.83 o 
   4   2   4     1640.14     1577.73     35.36 o 
   5   2   4      481.79      393.25     14.99 o 
   6   2   4       52.24       30.59      7.87 o 
   7   2   4        0.78       -8.01      8.01 o 
   8   2   4      992.16      931.03     37.85 o 
   9   2   4      610.46      559.25     30.92 o 
  10   2   4      851.21      821.70     40.23 o 
  11   2   4       23.78       50.83     21.82 o 
  12   2   4      203.41      275.96     47.20 o 
 -11   3   4      209.31      138.99     28.66 o 
 -10   3   4       69.50       81.79     19.08 o 
  -9   3   4      127.92      139.31     18.27 o 
  -8   3   4      151.54      147.33     16.16 o 
  -7   3   4       33.04       47.25     11.96 o 
  -6   3   4      175.63      159.37     13.45 o 
  -5   3   4     1665.68     1692.99     62.94 o 
  -4   3   4     2099.26     2077.31     46.78 o 
  -3   3   4     1372.47     1518.22     34.97 o 
  -2   3   4     1352.15     1299.27     29.93 o 
  -1   3   4     3476.15     3355.61     82.10 o 
   0   3   4        4.78        2.39      3.67 o 
   1   3   4     2997.09     3375.46     65.84 o 
   2   3   4     9405.28    10135.39    189.01 o 
   3   3   4        9.06        4.52      4.56 o 
   4   3   4     1184.36     1002.66     25.41 o 
   5   3   4      811.50      773.02     22.70 o 
   6   3   4      720.84      706.80     22.65 o 
   7   3   4      577.26      626.10     22.39 o 
   8   3   4      222.14      274.92     22.92 o 
   9   3   4       60.52       66.24     17.62 o 
  10   3   4      952.92      885.86     41.06 o 
  11   3   4      666.09      667.72     47.39 o 
  12   3   4        1.79      -13.64     33.42 o 
 -10   4   4       16.91        6.77     21.07 o 
  -9   4   4        2.16       27.38     19.50 o 
  -8   4   4     1075.81     1099.06     44.82 o 
  -7   4   4     1214.53     1235.65     37.75 o 
  -6   4   4       17.00       19.98     10.11 o 
  -5   4   4        6.47       12.20      8.21 o 
  -4   4   4     1908.32     1853.68     43.16 o 
  -3   4   4       23.68       22.24      6.91 o 
  -2   4   4     1642.86     1678.94     42.02 o 
  -1   4   4      613.73      561.10     15.54 o 
   0   4   4     6991.14     7118.39    133.97 o 
   1   4   4      820.50      705.24     15.67 o 
   2   4   4     4024.83     4111.45     69.53 o 
   3   4   4      430.40      456.72     12.93 o 
   4   4   4      974.91      957.81     24.90 o 
   5   4   4     3518.24     3542.83    116.90 o 
   6   4   4      186.60      182.59     12.63 o 
   7   4   4      167.80      179.44     13.99 o 
   8   4   4      485.97      480.53     29.27 o 
   9   4   4     1754.06     1613.91     55.92 o 
  10   4   4      200.82      257.86     50.41 o 
  11   4   4       13.16      -21.70     21.70 o 
  12   4   4      416.08      411.62     52.49 o 
 -10   5   4      128.37       83.83     36.25 o 
  -9   5   4      178.20      228.12     26.93 o 
  -8   5   4      285.76      301.33     27.10 o 
  -7   5   4       22.96       24.45     26.43 o 
  -6   5   4     1044.33     1062.69     43.05 o 
  -5   5   4     2111.31     2098.16     79.49 o 
  -4   5   4     1251.06     1269.31     64.95 o 
  -3   5   4        4.43        0.10      7.96 o 
  -2   5   4       27.02       38.12      7.42 o 
  -1   5   4     2757.86     2609.03     54.91 o 
   0   5   4      165.36      174.40     16.18 o 
   1   5   4      194.21      217.43     17.43 o 
   2   5   4        1.77        9.73      4.99 o 
   3   5   4     4277.36     4330.94     74.11 o 
   4   5   4     2190.93     2274.99     42.91 o 
   5   5   4     2448.07     2411.25     49.98 o 
   6   5   4       13.79       14.60      9.25 o 
   7   5   4      445.39      484.04     21.05 o 
   8   5   4       28.21       37.71     15.61 o 
   9   5   4      292.98      289.51     26.28 o 
  10   5   4       46.02       45.88     21.40 o 
  11   5   4      386.93      440.75     35.50 o 
  -9   6   4      627.91      620.62     39.04 o 
  -8   6   4      307.75      327.22     96.67 o 
  -7   6   4     4338.84     3885.88    121.22 o 
  -6   6   4      497.71      457.82     28.78 o 
  -5   6   4       26.36       22.90     13.75 o 
  -4   6   4        1.67      -10.95     10.95 o 
  -3   6   4     1677.49     1688.90     40.98 o 
  -2   6   4      218.29      241.10     13.88 o 
  -1   6   4     3203.76     3400.53     70.74 o 
   0   6   4      523.29      565.52     36.72 o 
   1   6   4      547.95      520.99     19.17 o 
   2   6   4     2961.00     2859.40     85.26 o 
   3   6   4      716.79      711.17     18.37 o 
   4   6   4      194.25      207.82     11.03 o 
   5   6   4       10.79        9.48      7.07 o 
   6   6   4      819.72      794.15     25.67 o 
   7   6   4     1390.15     1459.68     39.59 o 
   8   6   4      122.18      140.75     20.00 o 
   9   6   4        1.48      -17.09     18.02 o 
  10   6   4       23.67      -20.39     29.46 o 
  11   6   4       86.06      109.89     42.29 o 
  -9   7   4      392.91      409.65     37.65 o 
  -8   7   4       34.91       34.07     45.13 o 
  -7   7   4      452.17      443.57     30.70 o 
  -6   7   4       96.49       66.57     18.82 o 
  -5   7   4      300.60      353.40     24.83 o 
  -4   7   4      186.95      189.33     19.47 o 
  -3   7   4     1655.41     1626.10     41.03 o 
  -2   7   4       95.38      117.91     13.64 o 
  -1   7   4       20.33       18.98     11.59 o 
   0   7   4     2697.26     2750.81     60.21 o 
   1   7   4     1577.23     1664.06     75.97 o 
   2   7   4     1262.75     1246.57     32.83 o 
   3   7   4      438.23      429.49     28.16 o 
   4   7   4       62.98       83.11     10.59 o 
   5   7   4       80.52       58.85     10.36 o 
   6   7   4     1584.11     1511.72     39.67 o 
   7   7   4      228.21      225.38     14.48 o 
   8   7   4        1.44       -6.00     17.62 o 
   9   7   4        1.31      -27.57     27.57 o 
  10   7   4      291.09      318.72     45.32 o 
  11   7   4        1.55      -21.53     40.03 o 
  -8   8   4       27.51       31.61     24.82 o 
  -7   8   4       10.65       -5.84     20.56 o 
  -6   8   4      584.16      546.19     63.44 o 
  -5   8   4        6.71        0.54     23.79 o 
  -4   8   4      281.89      294.87     23.31 o 
  -3   8   4      415.80      391.20     19.27 o 
  -2   8   4      235.77      254.17     16.36 o 
  -1   8   4       24.70       36.95      9.95 o 
   0   8   4     4292.09     4203.30     87.66 o 
   1   8   4     1314.32     1329.78     40.44 o 
   2   8   4      191.24      191.20     14.15 o 
   3   8   4       47.57       34.48      9.78 o 
   4   8   4     3648.09     3483.47     75.06 o 
   5   8   4      262.23      292.20     17.56 o 
   6   8   4      256.15      260.49     17.14 o 
   7   8   4       11.22        1.58     12.57 o 
  -7   9   4        2.62       49.54     23.00 o 
  -6   9   4      482.66      507.90     34.01 o 
  -5   9   4      478.66      446.60     29.84 o 
  -4   9   4      160.39      192.97     23.23 o 
  -3   9   4       30.14       23.64     11.72 o 
  -2   9   4      220.51      263.84     17.93 o 
  -1   9   4      222.54      277.13     17.69 o 
   0   9   4      137.18      152.03     14.45 o 
   1   9   4      435.30      459.58     20.46 o 
   2   9   4      273.24      288.61     17.28 o 
   3   9   4      210.37      279.53     18.02 o 
   4   9   4      139.60      163.07     14.88 o 
   5   9   4       19.48       40.75     12.03 o 
   6   9   4      149.93      147.02     20.37 o 
   7   9   4      285.71      282.38     61.37 o 
   8   9   4      164.61      172.96     32.10 o 
  -6  10   4      133.55      159.37     27.77 o 
  -5  10   4       21.15       27.27     21.28 o 
  -4  10   4      342.81      388.57     32.48 o 
  -3  10   4      633.18      694.53     27.90 o 
  -2  10   4        0.37      -11.55     11.55 o 
  -1  10   4       22.16       26.88     12.25 o 
   0  10   4      213.31      199.44     16.93 o 
   1  10   4      420.97      406.17     20.85 o 
   2  10   4       31.66       25.07     12.13 o 
   3  10   4     1247.45     1206.02     36.93 o 
   4  10   4      393.11      378.38     26.81 o 
   5  10   4      196.18      210.33     42.11 o 
   6  10   4        5.27       13.00     17.18 o 
   7  10   4      258.02      340.25     38.52 o 
   8  10   4      188.75      250.75     37.39 o 
  -5  11   4      153.85      164.95     29.83 o 
  -4  11   4        0.40      -14.37     21.22 o 
  -3  11   4      439.19      454.92     37.01 o 
  -2  11   4      355.33      347.51     22.61 o 
  -1  11   4        1.87        3.60     14.13 o 
   0  11   4       83.55      108.68     16.19 o 
   1  11   4      756.80      701.30     28.31 o 
   2  11   4      507.17      530.16     25.18 o 
   3  11   4        7.01        2.34     15.88 o 
   4  11   4      366.89      354.92     43.99 o 
   5  11   4      518.59      539.09     33.18 o 
   6  11   4      267.08      301.57     28.78 o 
   7  11   4       53.80       20.77     28.32 o 
   8  11   4       20.54       27.57     33.23 o 
  -4  12   4      864.63      894.23     66.84 o 
  -3  12   4       65.37       36.27     23.90 o 
  -2  12   4      218.54      235.63     23.32 o 
  -1  12   4      811.01      789.78     51.50 o 
   0  12   4      261.19      287.48     38.71 o 
   1  12   4      377.04      376.65     51.36 o 
   2  12   4      354.21      362.96     29.70 o 
   3  12   4       56.99       52.98     21.02 o 
   4  12   4      436.12      486.90     34.93 o 
   5  12   4      122.18      100.46     24.43 o 
   6  12   4      104.68       99.02     31.91 o 
  -2  13   4      151.98      169.56     40.41 o 
  -1  13   4      130.65       88.37     34.74 o 
   0  13   4      291.58      269.20     31.64 o 
   1  13   4       37.13       24.71     23.98 o 
   2  13   4       60.38       54.70     24.41 o 
   3  13   4       37.91       62.69     36.25 o 
   4  13   4        0.84       43.81     34.74 o 
   5  13   4      237.50      321.37     49.47 o 
  -4 -12   5      209.86      215.63     39.65 o 
  -3 -12   5       73.45       92.08     24.89 o 
  -2 -12   5      611.28      617.48     47.20 o 
  -1 -12   5        8.71       19.59     21.18 o 
   0 -12   5       85.79      109.58     50.60 o 
   1 -12   5      329.94      378.30     50.98 o 
   2 -12   5      506.51      547.54     38.45 o 
   3 -12   5       21.80        3.20     24.56 o 
   4 -12   5       35.23      110.27     41.54 o 
  -6 -11   5      162.37      125.75     36.25 o 
  -5 -11   5       69.25      114.51     24.56 o 
  -4 -11   5      384.67      388.16     60.23 o 
  -3 -11   5      568.76      554.74     34.85 o 
  -2 -11   5      144.86      129.16     22.27 o 
  -1 -11   5        0.51        3.69     24.55 o 
   0 -11   5      492.49      540.31     36.25 o 
   1 -11   5      693.41      685.88     36.86 o 
   2 -11   5       39.36       71.21     21.36 o 
   3 -11   5       34.66       27.38     20.90 o 
   4 -11   5      337.36      334.45     31.84 o 
   5 -11   5      570.29      641.22     61.55 o 
  -7 -10   5       37.94       29.08     31.72 o 
  -6 -10   5       11.23       15.73     19.06 o 
  -5 -10   5      866.76      955.03     57.78 o 
  -4 -10   5      377.76      403.92     30.24 o 
  -3 -10   5       16.16        4.50     16.41 o 
  -2 -10   5       36.38       29.84     17.48 o 
  -1 -10   5      814.17      843.32     38.70 o 
   0 -10   5       74.39      107.84     26.06 o 
   1 -10   5      355.71      340.42     79.87 o 
   2 -10   5       48.09       72.46     18.82 o 
   3 -10   5       14.52       11.84     21.90 o 
   4 -10   5       35.11       41.27     20.59 o 
   5 -10   5      328.20      443.34     52.87 o 
   6 -10   5        0.45       -0.38     34.36 o 
  -9  -9   5       18.87       38.14     42.29 o 
  -8  -9   5      175.75      199.72     29.70 o 
  -7  -9   5     1216.06     1210.31     73.64 o 
  -6  -9   5       26.03       23.03     14.84 o 
  -5  -9   5      471.54      539.64     26.18 o 
  -4  -9   5       45.31       34.86     19.82 o 
  -3  -9   5      506.05      536.38     29.63 o 
  -2  -9   5      120.63      158.61     27.19 o 
  -1  -9   5     1138.67     1025.26     40.84 o 
   0  -9   5       35.17       27.57     32.10 o 
   1  -9   5       43.78       38.08     15.46 o 
   2  -9   5       88.66       84.39     24.73 o 
   3  -9   5      600.70      642.86     33.33 o 
   4  -9   5      134.55      130.77     20.78 o 
   5  -9   5       45.02       61.18     31.72 o 
   6  -9   5       88.03       36.63     29.83 o 
   7  -9   5      118.75      174.84     36.63 o 
   8  -9   5     1126.99     1175.95     74.39 o 
  -9  -8   5       99.90      104.29     27.23 o 
  -8  -8   5        2.98      -22.71     27.94 o 
  -7  -8   5      983.34      966.89     44.98 o 
  -6  -8   5       89.40      110.57     16.23 o 
  -5  -8   5        5.51        5.97     12.43 o 
  -4  -8   5      376.17      366.65     22.88 o 
  -3  -8   5     4514.91     4121.51     88.69 o 
  -2  -8   5       82.75       85.17     18.38 o 
  -1  -8   5      326.62      332.31     18.24 o 
   0  -8   5      651.27      582.71     23.31 o 
   1  -8   5     2570.30     2593.26     73.77 o 
   2  -8   5     2560.82     2606.47     80.06 o 
   3  -8   5       92.84       53.43     15.24 o 
   4  -8   5       80.56      103.39     17.74 o 
   5  -8   5      246.87      296.42     24.82 o 
   6  -8   5       29.09       17.51     18.29 o 
   7  -8   5       13.74      -23.41     26.43 o 
   8  -8   5       26.17       31.34     31.72 o 
   9  -8   5      244.64      192.97     40.03 o 
  -9  -7   5      419.26      470.59     37.04 o 
  -8  -7   5      149.39      163.12     25.50 o 
  -7  -7   5       71.01       64.09     24.17 o 
  -6  -7   5       87.02       76.41     14.05 o 
  -5  -7   5      199.92      192.39     16.41 o 
  -4  -7   5      440.53      458.54     21.09 o 
  -3  -7   5     1319.93     1306.45     35.89 o 
  -2  -7   5       60.68       69.25     10.59 o 
  -1  -7   5      125.02      138.71     12.42 o 
   0  -7   5     3316.66     3339.12     71.78 o 
   1  -7   5     1411.92     1480.37     38.14 o 
   2  -7   5       31.59       16.13      9.81 o 
   3  -7   5      768.23      797.55     22.50 o 
   4  -7   5     1186.31     1225.69     30.03 o 
   5  -7   5      989.17     1026.71     27.68 o 
   6  -7   5       63.60       72.79     16.94 o 
   7  -7   5      199.87      242.82     34.36 o 
   8  -7   5      770.83      654.06     51.74 o 
   9  -7   5      322.71      362.15     45.69 o 
 -10  -6   5      705.11      656.70     59.67 o 
  -9  -6   5       12.27       17.80     22.47 o 
  -8  -6   5        2.63        5.50     27.76 o 
  -7  -6   5        4.91        7.71     17.76 o 
  -6  -6   5      770.46      765.40     27.67 o 
  -5  -6   5        4.89       -9.06      9.06 o 
  -4  -6   5        2.59       -0.61      7.85 o 
  -3  -6   5       27.70       11.06      8.50 o 
  -2  -6   5      206.09      211.32     13.51 o 
  -1  -6   5      491.52      462.07     24.62 o 
   0  -6   5      299.96      304.13     18.75 o 
   1  -6   5     1776.15     1698.00     40.76 o 
   2  -6   5        3.06       -4.32      6.86 o 
   3  -6   5     3135.09     3191.77     60.39 o 
   4  -6   5     1448.11     1418.54     31.75 o 
   5  -6   5      823.16      805.99     27.36 o 
   6  -6   5        0.24       13.36     12.12 o 
   7  -6   5      257.46      273.67     24.99 o 
   8  -6   5      148.80      175.19     22.96 o 
   9  -6   5      600.90      566.96     35.65 o 
  10  -6   5      111.44      111.78     35.88 o 
 -10  -5   5       12.50       37.18     28.51 o 
  -9  -5   5      371.08      349.46     30.05 o 
  -8  -5   5       95.09      115.44     21.61 o 
  -7  -5   5      307.52      350.44     27.24 o 
  -6  -5   5     1311.32     1195.78     44.45 o 
  -5  -5   5        7.50       15.66      9.17 o 
  -4  -5   5      412.21      440.11     15.97 o 
  -3  -5   5     2059.49     1955.80     45.94 o 
  -2  -5   5     3692.36     3877.74     79.83 o 
  -1  -5   5     3311.67     3242.00     68.07 o 
   0  -5   5     1044.44      997.94     26.89 o 
   1  -5   5      142.12      108.10      8.80 o 
   2  -5   5      254.78      245.68     11.11 o 
   3  -5   5     1811.86     1864.19     37.07 o 
   4  -5   5     2515.39     2561.24     48.71 o 
   5  -5   5     1499.14     1475.63     32.77 o 
   6  -5   5      337.63      320.45     18.44 o 
   7  -5   5      133.99      158.38     23.41 o 
   8  -5   5      367.45      355.48     27.67 o 
   9  -5   5       23.14       19.78     17.95 o 
  10  -5   5      127.39       94.63     24.61 o 
  11  -5   5       92.86      151.81     44.18 o 
 -10  -4   5       31.19        0.98     25.68 o 
  -9  -4   5      509.33      520.10     61.55 o 
  -8  -4   5      683.53      681.73     35.50 o 
  -7  -4   5     1352.93     1289.37     48.19 o 
  -6  -4   5     3449.47     3251.90     90.79 o 
  -5  -4   5       90.87       71.99      9.82 o 
  -4  -4   5      423.41      440.94     15.40 o 
  -3  -4   5     3737.65     3532.93     73.32 o 
  -2  -4   5       98.57       91.40      8.83 o 
  -1  -4   5      677.95      742.00     21.50 o 
   0  -4   5     9303.69     9535.75    154.22 o 
   1  -4   5     3877.75     3929.88     67.33 o 
   2  -4   5     1216.88     1188.09     24.98 o 
   3  -4   5     1705.20     1861.78     36.35 o 
   4  -4   5     1589.28     1720.74     43.17 o 
   5  -4   5      608.52      661.19     18.66 o 
   6  -4   5      857.77      813.74     26.33 o 
   7  -4   5       55.19       36.69     11.18 o 
   8  -4   5      554.53      551.98     30.53 o 
   9  -4   5       30.80       39.36     20.43 o 
  10  -4   5       89.51      100.32     40.97 o 
  11  -4   5       69.09       70.62     37.01 o 
 -11  -3   5        1.26       49.85     34.74 o 
 -10  -3   5      178.82      241.76     30.21 o 
  -9  -3   5      269.86      279.65     38.71 o 
  -8  -3   5     2004.67     2021.32     66.62 o 
  -7  -3   5      517.20      560.65     29.90 o 
  -6  -3   5      116.24      103.60     18.50 o 
  -5  -3   5     1193.42     1155.84     42.88 o 
  -4  -3   5      406.68      404.10     16.30 o 
  -3  -3   5     7015.52     7677.83    147.16 o 
  -2  -3   5     6021.85     5866.63    113.64 o 
  -1  -3   5     1117.58     1117.71     37.01 o 
   0  -3   5     7859.25     9013.16    239.23 o 
   1  -3   5     3579.10     3811.74     64.61 o 
   2  -3   5     2318.21     2315.44     41.92 o 
   3  -3   5       85.51       94.17      7.13 o 
   4  -3   5      753.23      754.32     18.83 o 
   5  -3   5        4.90        1.91      6.17 o 
   6  -3   5     1640.64     1789.07     60.85 o 
   7  -3   5     2136.42     2108.68     64.45 o 
   8  -3   5      248.84      314.79     35.50 o 
   9  -3   5       93.07       97.43     29.46 o 
  10  -3   5      103.68       60.03     22.02 o 
  11  -3   5      441.51      514.95     38.50 o 
 -11  -2   5      125.89      102.54     27.86 o 
 -10  -2   5      228.52      242.99     28.75 o 
  -9  -2   5       97.84      126.31     21.46 o 
  -8  -2   5      853.08      870.18     39.52 o 
  -7  -2   5      115.68      110.75     16.88 o 
  -6  -2   5      346.51      358.37     33.23 o 
  -5  -2   5     1355.51     1411.08     37.23 o 
  -4  -2   5     3052.33     3127.79     56.31 o 
  -3  -2   5       91.04       52.65      5.60 o 
  -2  -2   5     3347.94     3420.02    105.17 o 
  -1  -2   5      349.58      416.32     10.90 o 
   0  -2   5      584.59      614.05     14.49 o 
   1  -2   5     3611.45     3465.42     58.53 o 
   2  -2   5     4211.74     4345.04     72.78 o 
   3  -2   5      174.95      215.33     13.35 o 
   4  -2   5       29.78        8.65      4.92 o 
   5  -2   5     4460.73     4212.13     73.02 o 
   6  -2   5      230.77      221.14     11.22 o 
   7  -2   5       46.47       40.98     14.14 o 
   8  -2   5        9.15        9.39     14.62 o 
   9  -2   5      207.52      274.33     47.77 o 
  10  -2   5       91.83      156.02     41.35 o 
  11  -2   5      158.41      157.57     27.20 o 
 -11  -1   5      180.51      253.88     32.44 o 
 -10  -1   5      541.99      557.06     36.45 o 
  -9  -1   5      526.00      444.82     29.48 o 
  -8  -1   5       64.03       39.84     16.56 o 
  -7  -1   5      111.35      117.75     27.76 o 
  -6  -1   5     2097.25     2111.08     49.67 o 
  -5  -1   5     2026.15     1935.17     44.76 o 
  -4  -1   5      134.04      154.46      9.65 o 
  -3  -1   5     1326.07     1231.27     30.85 o 
  -2  -1   5      164.05      212.29      8.09 o 
  -1  -1   5     1586.34     1297.79     24.72 o 
   0  -1   5      695.12      662.97     14.46 o 
   1  -1   5     1563.06     1771.83     36.62 o 
   2  -1   5      324.07      313.44     10.24 o 
   3  -1   5     3893.94     3605.76     71.17 o 
   4  -1   5     1953.43     2012.20     70.45 o 
   5  -1   5        5.77       17.20      5.63 o 
   6  -1   5        3.18        6.41      6.33 o 
   7  -1   5      274.80      283.69     21.70 o 
   8  -1   5      944.72      829.43     36.04 o 
   9  -1   5      872.81      848.45     38.55 o 
  10  -1   5       63.95       52.41     19.29 o 
  11  -1   5       28.51       43.79     22.00 o 
 -11   0   5     1438.84     1488.73    135.76 o 
 -10   0   5       49.57       63.44     34.36 o 
  -9   0   5      259.40      242.96     24.44 o 
  -8   0   5      504.13      536.70     29.28 o 
  -7   0   5     1177.24     1173.63     34.09 o 
  -6   0   5      592.91      614.50     22.19 o 
  -5   0   5      994.34      997.59     30.68 o 
  -4   0   5      418.49      443.34     17.61 o 
  -3   0   5     3187.88     3240.00     55.97 o 
  -2   0   5     1698.38     1610.42     35.30 o 
  -1   0   5       16.84       12.82      4.49 o 
   0   0   5     3204.14     3519.92     68.28 o 
   1   0   5      580.33      597.78     15.57 o 
   2   0   5       35.22       20.68      6.80 o 
   3   0   5     2049.29     2033.52     54.17 o 
   4   0   5       55.40       41.51      5.68 o 
   5   0   5      419.33      405.34     14.98 o 
   6   0   5      193.21      188.71     17.21 o 
   7   0   5     1366.55     1402.58     69.30 o 
   8   0   5      667.54      601.29     56.08 o 
   9   0   5        7.76       11.12     22.47 o 
  10   0   5       58.36       29.54     18.91 o 
  11   0   5       34.93       29.08     21.43 o 
  12   0   5        6.07        7.55     32.10 o 
 -11   1   5       39.54       37.05     24.30 o 
 -10   1   5        4.45       46.16     16.93 o 
  -9   1   5      517.39      552.12     54.83 o 
  -8   1   5      431.79      415.99     21.90 o 
  -7   1   5        3.60        0.71     10.22 o 
  -6   1   5       10.33       12.75      9.34 o 
  -5   1   5       19.42       12.09      7.61 o 
  -4   1   5      172.28      134.28      8.40 o 
  -3   1   5       37.02       57.15      6.90 o 
  -2   1   5      511.25      602.63     20.81 o 
  -1   1   5      957.82      942.79     22.38 o 
   0   1   5     3785.45     4397.35     84.36 o 
   1   1   5       77.14      162.78      7.14 o 
   2   1   5     9501.14     9372.94    269.06 o 
   3   1   5      414.91      390.98     11.42 o 
   4   1   5     1762.14     1843.79     39.94 o 
   5   1   5       53.03       65.76      7.50 o 
   6   1   5     1709.65     1608.13     49.76 o 
   7   1   5      167.52      139.12     16.61 o 
   8   1   5       57.68       39.93     22.09 o 
   9   1   5      698.47      647.73     55.89 o 
  10   1   5      330.20      413.17     31.07 o 
  11   1   5       80.41       96.44     23.92 o 
  12   1   5       24.03       40.78     36.25 o 
 -11   2   5       67.17       83.08     43.99 o 
 -10   2   5      802.73      816.56     36.43 o 
  -9   2   5      361.63      386.81     23.75 o 
  -8   2   5        3.60       -8.42     22.55 o 
  -7   2   5      348.02      337.91     27.16 o 
  -6   2   5       76.50       70.57     11.31 o 
  -5   2   5       49.29       65.59      9.49 o 
  -4   2   5     1220.55     1080.16     28.75 o 
  -3   2   5      307.16      326.89     16.08 o 
  -2   2   5      504.09      476.56     15.14 o 
  -1   2   5       54.80       85.26      8.35 o 
   0   2   5     5502.71     5278.69    100.80 o 
   1   2   5      591.49      528.55     14.29 o 
   2   2   5     1095.37     1165.06     26.05 o 
   3   2   5     1214.32     1146.97     26.37 o 
   4   2   5      670.72      648.47     18.23 o 
   5   2   5     2567.02     2575.72     77.05 o 
   6   2   5      179.26      181.17     21.34 o 
   7   2   5      828.51      783.45     39.27 o 
   8   2   5       65.56       55.69     15.99 o 
   9   2   5     1083.62     1126.46     45.01 o 
  10   2   5      458.16      526.77     33.30 o 
  11   2   5      231.91      278.32     40.41 o 
  12   2   5      117.20      121.60     36.63 o 
 -11   3   5       79.91      -28.70     33.99 o 
 -10   3   5      267.79      309.98     34.74 o 
  -9   3   5      590.04      583.77     30.96 o 
  -8   3   5       24.33       25.79     13.46 o 
  -7   3   5      489.63      484.20     22.08 o 
  -6   3   5     1609.54     1752.62     44.51 o 
  -5   3   5      520.90      520.42     19.63 o 
  -4   3   5      476.59      495.12     18.13 o 
  -3   3   5     2660.81     2570.74     54.91 o 
  -2   3   5     7929.81     8458.62    160.59 o 
  -1   3   5       13.10       13.27      6.84 o 
   0   3   5      120.92      129.03     10.03 o 
   1   3   5     3029.54     2875.62     87.48 o 
   2   3   5       21.13       18.78      4.82 o 
   3   3   5     3741.48     3653.09     72.50 o 
   4   3   5      482.26      454.00     19.16 o 
   5   3   5      169.73      228.83     12.23 o 
   6   3   5       13.08       17.46     10.81 o 
   7   3   5      695.58      715.68     31.37 o 
   8   3   5      104.56       99.24     16.60 o 
   9   3   5      371.98      478.87     30.54 o 
  10   3   5      566.69      608.41     50.23 o 
  11   3   5        6.23       -3.25     21.08 o 
  12   3   5       63.81       78.17     37.39 o 
 -10   4   5      318.48      347.67     32.71 o 
  -9   4   5      383.99      375.99     30.97 o 
  -8   4   5      206.04      226.04     24.41 o 
  -7   4   5       53.75       67.06     17.18 o 
  -6   4   5      103.14      131.59     16.88 o 
  -5   4   5     2090.70     2086.98     49.34 o 
  -4   4   5      201.51      199.10     12.82 o 
  -3   4   5      756.94      735.70     21.93 o 
  -2   4   5      114.38      127.06      8.97 o 
  -1   4   5     5229.72     5187.66    100.84 o 
   0   4   5     2516.39     2393.67     71.77 o 
   1   4   5     1794.97     1679.16     36.32 o 
   2   4   5     3325.45     3735.40     74.12 o 
   3   4   5     1155.18     1188.17     28.45 o 
   4   4   5      709.01      632.23     32.83 o 
   5   4   5     1748.04     1698.56     39.89 o 
   6   4   5      939.90      927.73     34.85 o 
   7   4   5      180.20      239.50     20.56 o 
   8   4   5        5.46       -5.51     14.08 o 
   9   4   5       87.97       87.71     19.50 o 
  10   4   5      957.30      925.32     43.49 o 
  11   4   5       25.23      -22.12     22.12 o 
  12   4   5        6.48      -12.46     36.63 o 
 -10   5   5       10.38        1.13     34.36 o 
  -9   5   5       50.64       60.76     22.02 o 
  -8   5   5      100.26       83.51     19.56 o 
  -7   5   5      395.98      378.89     27.17 o 
  -6   5   5      969.59     1059.34     41.15 o 
  -5   5   5      108.25       76.39     16.62 o 
  -4   5   5       58.61       71.17     12.84 o 
  -3   5   5       37.02       27.09     10.79 o 
  -2   5   5     5191.91     4954.17    122.01 o 
  -1   5   5     3201.82     3067.95     84.78 o 
   0   5   5       90.87       68.80     10.15 o 
   1   5   5       64.44      112.44     12.97 o 
   2   5   5     2185.98     2261.20     47.89 o 
   3   5   5      105.13       81.92      8.25 o 
   4   5   5     3474.58     3239.66     73.95 o 
   5   5   5      865.22      920.11     26.42 o 
   6   5   5     1402.40     1338.03     44.19 o 
   7   5   5      547.90      563.20     42.29 o 
   8   5   5      725.24      687.92     75.90 o 
   9   5   5      214.86      222.57     53.81 o 
  10   5   5        6.71       -7.00     20.54 o 
  11   5   5        3.98        0.86     25.30 o 
  -9   6   5        0.44      -20.01     33.23 o 
  -8   6   5     1684.03     1649.84     60.99 o 
  -7   6   5       10.36       14.33     18.50 o 
  -6   6   5      805.89      685.35     87.61 o 
  -5   6   5      356.48      360.78     35.88 o 
  -4   6   5     1010.27     1113.74     40.81 o 
  -3   6   5      205.68      194.97     24.55 o 
  -2   6   5     1463.27     1355.88     43.25 o 
  -1   6   5      240.68      258.77     13.87 o 
   0   6   5     2741.00     2701.90     87.30 o 
   1   6   5     1612.04     1567.55     37.64 o 
   2   6   5     2627.09     2454.01     53.56 o 
   3   6   5       11.41        5.49      7.11 o 
   4   6   5      177.81      184.56     19.46 o 
   5   6   5      576.82      576.38     30.77 o 
   6   6   5     2630.77     2597.60    109.32 o 
   7   6   5     2443.17     2545.03     73.83 o 
   8   6   5      128.58      114.32     20.01 o 
   9   6   5       11.77        5.60     18.71 o 
  10   6   5      127.81      110.84     23.96 o 
  11   6   5      440.16      513.58     61.18 o 
  -8   7   5      676.29      603.82    105.93 o 
  -7   7   5      191.84      222.41     26.42 o 
  -6   7   5     1235.25     1007.58     53.44 o 
  -5   7   5      693.96      707.86    109.14 o 
  -4   7   5     2748.57     2651.38     77.15 o 
  -3   7   5       33.38       27.81     13.41 o 
  -2   7   5     1317.62     1306.20     35.13 o 
  -1   7   5       56.34       61.21     17.63 o 
   0   7   5       18.84       24.68      8.45 o 
   1   7   5      490.48      477.62     22.36 o 
   2   7   5       18.12       15.72      8.13 o 
   3   7   5      441.60      446.86     18.63 o 
   4   7   5       42.95       45.86      9.42 o 
   5   7   5     1361.38     1378.47     60.50 o 
   6   7   5       35.93       55.13     20.39 o 
   7   7   5      174.23      209.21     30.59 o 
   8   7   5      206.96      209.21     32.10 o 
   9   7   5      144.07      143.67     25.68 o 
  10   7   5       63.47       95.16     37.39 o 
  11   7   5        7.81       42.67     41.54 o 
  -8   8   5       59.56       95.35     26.97 o 
  -7   8   5       78.13       83.76     40.78 o 
  -6   8   5      230.68      163.91     23.90 o 
  -5   8   5     2398.08     2353.25     74.04 o 
  -4   8   5        6.48        0.51     22.09 o 
  -3   8   5      118.29      119.21     21.15 o 
  -2   8   5      736.94      695.07     24.92 o 
  -1   8   5     1010.32      996.02     30.39 o 
   0   8   5       68.09       63.64     10.90 o 
   1   8   5       59.49       83.28     13.75 o 
   2   8   5      183.11      215.13     15.33 o 
   3   8   5      719.43      696.06     41.14 o 
   4   8   5      144.04      157.71     14.36 o 
   5   8   5       93.75      101.29     13.06 o 
   6   8   5     1101.31     1090.13     40.98 o 
   7   8   5      120.02       44.56     24.17 o 
   8   8   5       19.94       72.13     27.94 o 
  -7   9   5      237.38      222.05     42.29 o 
  -6   9   5       92.28       97.36     21.45 o 
  -5   9   5        1.56       27.51     30.21 o 
  -4   9   5      176.53      172.53     23.35 o 
  -3   9   5      485.41      416.98     28.73 o 
  -2   9   5     1389.47     1438.85     40.78 o 
  -1   9   5       16.39        9.76     10.60 o 
   0   9   5       51.69       50.06     12.26 o 
   1   9   5       28.11       27.21     11.04 o 
   2   9   5     1937.84     2024.64     65.90 o 
   3   9   5     1574.05     1613.35     43.23 o 
   4   9   5      231.28      245.31     17.50 o 
   5   9   5      568.60      518.44     26.25 o 
   6   9   5        3.71        5.90     15.96 o 
   7   9   5       23.48      -20.77     20.77 o 
  -6  10   5       35.47       26.61     23.43 o 
  -5  10   5       33.86        2.08     22.16 o 
  -4  10   5      760.64      777.31     47.02 o 
  -3  10   5      236.48      185.84     23.16 o 
  -2  10   5      116.98      105.60     16.19 o 
  -1  10   5     2131.42     2142.99     54.68 o 
   0  10   5       20.24        2.84     11.96 o 
   1  10   5      335.46      306.35     19.46 o 
   2  10   5      306.41      357.05     20.90 o 
   3  10   5      966.73      954.31     32.84 o 
   4  10   5      151.08      152.10     23.21 o 
   5  10   5       17.14       28.98     15.60 o 
   6  10   5      340.33      337.23     38.90 o 
   7  10   5      116.67      174.09     32.48 o 
  -5  11   5       22.45       34.74     33.23 o 
  -4  11   5      181.85      212.28     28.98 o 
  -3  11   5      809.41      787.14     41.62 o 
  -2  11   5       15.59        2.60     15.02 o 
  -1  11   5        9.99       20.46     14.88 o 
   0  11   5       48.20       48.07     15.59 o 
   1  11   5       31.98       42.66     14.89 o 
   2  11   5       17.61        6.57     13.12 o 
   3  11   5      209.16      224.04     23.56 o 
   4  11   5      690.53      721.62     37.78 o 
   5  11   5      379.88      360.36     29.36 o 
   6  11   5      111.94      138.59     32.48 o 
   7  11   5       84.27      118.95     33.61 o 
  -3  12   5      120.16      111.80     26.02 o 
  -2  12   5        1.73       -9.21     17.75 o 
  -1  12   5      216.11      266.56     22.29 o 
   0  12   5       32.90       18.61     20.36 o 
   1  12   5      440.41      470.68     26.59 o 
   2  12   5       20.10       23.22     33.61 o 
   3  12   5      266.74      279.43     29.01 o 
   4  12   5       41.62       46.57     21.66 o 
   5  12   5      337.02      358.73     31.00 o 
   6  12   5      145.46      180.89     37.76 o 
  -1  13   5      342.21      323.63     47.20 o 
   0  13   5      228.69      272.60     30.19 o 
   1  13   5        3.79        9.83     22.55 o 
   2  13   5       49.02       47.20     34.74 o 
   3  13   5      136.30       84.97     40.78 o 
   4  13   5      242.26      253.39     45.69 o 
  -3 -12   6      799.33      840.23     66.09 o 
  -2 -12   6       14.15       17.38     23.04 o 
  -1 -12   6      449.87      484.37     35.85 o 
   0 -12   6      169.62      132.27     46.83 o 
   1 -12   6       58.45       93.30     26.42 o 
   2 -12   6       38.01       23.05     25.98 o 
   3 -12   6      498.74      476.49     38.30 o 
   4 -12   6       59.22       57.02     38.14 o 
  -6 -11   6        0.06      -10.57     31.72 o 
  -5 -11   6      531.62      564.94     51.74 o 
  -4 -11   6      347.14      293.00     41.35 o 
  -3 -11   6       93.35      109.77     22.58 o 
  -2 -11   6        4.47       21.00     20.48 o 
  -1 -11   6      261.14      241.27     26.42 o 
   0 -11   6      688.70      745.30     46.07 o 
   1 -11   6      332.84      378.46     31.64 o 
   2 -11   6       23.65       12.62     21.17 o 
   3 -11   6      257.98      228.71     28.12 o 
   4 -11   6        9.60       -4.88     24.04 o 
  -6 -10   6      184.57      164.42     44.18 o 
  -5 -10   6        9.98       22.53     20.39 o 
  -4 -10   6       36.08       30.85     22.85 o 
  -3 -10   6       22.49       38.84     18.76 o 
  -2 -10   6      280.65      281.85     26.70 o 
  -1 -10   6       11.97        0.76     22.85 o 
   0 -10   6     1659.30     1693.80     59.12 o 
   1 -10   6        2.15       -6.99     17.31 o 
   2 -10   6      146.04      156.83     22.47 o 
   3 -10   6       11.75       -1.96     21.90 o 
   4 -10   6     1008.22     1191.34     50.15 o 
   5 -10   6       56.64      119.33     36.25 o 
  -8  -9   6        3.48       17.75     37.76 o 
  -7  -9   6       12.91       36.27     25.64 o 
  -6  -9   6      768.99      763.40    114.80 o 
  -5  -9   6       10.51       27.04     15.46 o 
  -4  -9   6      381.00      382.27     25.79 o 
  -3  -9   6       91.07       75.12     17.30 o 
  -2  -9   6      552.38      514.75     29.24 o 
  -1  -9   6      286.72      345.88     50.04 o 
   0  -9   6       25.95        7.91     25.68 o 
   1  -9   6      117.46      132.06     23.41 o 
   2  -9   6     1294.11     1283.40     48.17 o 
   3  -9   6      597.41      580.51     32.57 o 
   4  -9   6       19.78       30.00     17.99 o 
   5  -9   6       11.05      -18.13     29.46 o 
   8  -9   6       47.49       -4.53     35.88 o 
  -9  -8   6      100.96      152.19     47.20 o 
  -8  -8   6      554.29      532.24     40.84 o 
  -7  -8   6      208.02      235.58     29.70 o 
  -6  -8   6      139.33      135.99     22.51 o 
  -5  -8   6      611.76      641.65     33.42 o 
  -4  -8   6      600.80      611.41     26.05 o 
  -3  -8   6     1361.96     1387.66     39.82 o 
  -2  -8   6      433.50      434.53     20.96 o 
  -1  -8   6       19.74       -4.00     10.90 o 
   0  -8   6      601.20      563.71     24.50 o 
   1  -8   6       27.95       37.03     11.31 o 
   2  -8   6      627.32      616.57     30.29 o 
   3  -8   6       40.80       40.67     15.86 o 
   4  -8   6       48.84       14.76     15.48 o 
   5  -8   6       34.53       29.56     16.69 o 
   6  -8   6        1.05      -11.71     24.17 o 
   7  -8   6       52.69       74.39     32.85 o 
   8  -8   6       86.42       38.52     33.23 o 
   9  -8   6        1.98       20.39     35.88 o 
  -9  -7   6      392.47      428.01     60.99 o 
  -8  -7   6        0.68      -20.21     20.21 o 
  -7  -7   6       60.41       57.84     20.21 o 
  -6  -7   6        7.27        4.78     13.97 o 
  -5  -7   6     2083.41     2132.54     54.07 o 
  -4  -7   6      282.01      282.01     17.82 o 
  -3  -7   6       27.95       22.19     10.76 o 
  -2  -7   6      403.66      379.57     18.51 o 
  -1  -7   6        7.86        7.60      9.09 o 
   0  -7   6     1091.36     1058.48     31.16 o 
   1  -7   6     2031.14     1940.58     86.62 o 
   2  -7   6      169.49      163.31     13.78 o 
   3  -7   6      255.22      288.30     18.65 o 
   4  -7   6        3.63        6.36      9.62 o 
   5  -7   6      468.79      525.43     26.80 o 
   6  -7   6      799.76      819.46     46.07 o 
   7  -7   6      203.52      206.61     35.31 o 
   8  -7   6      237.29      310.41     40.78 o 
   9  -7   6      142.64      147.28     37.76 o 
  -9  -6   6        3.35       16.44     23.23 o 
  -8  -6   6      233.23      272.04     28.68 o 
  -7  -6   6      328.07      341.78     29.10 o 
  -6  -6   6      181.69      186.41     16.89 o 
  -5  -6   6        8.57       18.65     10.91 o 
  -4  -6   6      901.11      800.67     33.36 o 
  -3  -6   6      448.30      457.96     19.78 o 
  -2  -6   6     1817.22     1800.02     44.16 o 
  -1  -6   6      625.81      656.30     33.47 o 
   0  -6   6      204.16      220.47     13.91 o 
   1  -6   6     2095.94     2083.08     48.55 o 
   2  -6   6      771.58      762.84     24.99 o 
   3  -6   6     1539.62     1642.65     35.26 o 
   4  -6   6     3881.04     3842.38     70.18 o 
   5  -6   6      126.66      109.49     11.15 o 
   6  -6   6      452.91      473.50     27.20 o 
   7  -6   6       44.49       49.56     17.22 o 
   8  -6   6      782.20      805.38     39.30 o 
   9  -6   6       58.53       70.20     23.63 o 
  10  -6   6       27.86       54.99     26.67 o 
 -10  -5   6       47.35      113.83     29.40 o 
  -9  -5   6       92.69      137.59     26.17 o 
  -8  -5   6      311.95      246.64     27.24 o 
  -7  -5   6     1440.05     1404.78     52.47 o 
  -6  -5   6      274.76      324.52     34.55 o 
  -5  -5   6      650.20      638.27     47.64 o 
  -4  -5   6      407.58      392.69     18.07 o 
  -3  -5   6      450.60      487.34     18.90 o 
  -2  -5   6      778.96      773.69     32.74 o 
  -1  -5   6      931.03      913.19     41.73 o 
   0  -5   6       91.15       85.24      9.48 o 
   1  -5   6       25.15       47.74     14.29 o 
   2  -5   6     1257.39     1208.07     26.53 o 
   3  -5   6       39.43       40.82      7.84 o 
   4  -5   6       14.53       21.77      7.96 o 
   5  -5   6     2547.70     2456.74     48.25 o 
   6  -5   6     1603.82     1592.88     53.23 o 
   7  -5   6      103.45      113.92     18.98 o 
   8  -5   6       92.43      113.00     31.91 o 
   9  -5   6      493.46      471.11     50.04 o 
  10  -5   6       16.11       21.99     24.30 o 
 -10  -4   6      257.27      298.68     34.05 o 
  -9  -4   6       78.18      102.91     23.72 o 
  -8  -4   6      807.61      855.63     40.85 o 
  -7  -4   6      569.88      567.49     32.31 o 
  -6  -4   6     1804.17     1789.91     58.61 o 
  -5  -4   6       11.86       46.84     19.76 o 
  -4  -4   6      385.26      399.28     17.54 o 
  -3  -4   6       24.45       41.20      9.96 o 
  -2  -4   6      310.04      326.01     18.84 o 
  -1  -4   6     1398.18     1363.02     35.55 o 
   0  -4   6     1296.81     1212.01     30.49 o 
   1  -4   6      121.14      118.23      7.65 o 
   2  -4   6      168.54      212.05     10.15 o 
   3  -4   6     3751.68     3728.03     65.65 o 
   4  -4   6      724.44      689.70     19.09 o 
   5  -4   6      493.28      487.29     28.77 o 
   6  -4   6       18.42       20.88      9.77 o 
   7  -4   6     1607.39     1480.04     51.26 o 
   8  -4   6      392.89      385.14     27.63 o 
   9  -4   6      273.35      322.99     34.36 o 
  10  -4   6       15.70       17.91     21.66 o 
  11  -4   6      258.68      290.02     49.09 o 
 -10  -3   6       62.74       41.97     23.90 o 
  -9  -3   6       69.85       51.65     21.85 o 
  -8  -3   6      206.77      235.68     52.87 o 
  -7  -3   6     2835.27     2780.08     82.51 o 
  -6  -3   6       26.67       36.14     15.11 o 
  -5  -3   6        3.46        2.19      8.27 o 
  -4  -3   6      574.51      600.39     20.59 o 
  -3  -3   6     1389.12     1296.47     55.38 o 
  -2  -3   6     1503.73     1664.62     43.44 o 
  -1  -3   6     1939.70     1884.15     34.77 o 
   0  -3   6      420.97      444.40     12.43 o 
   1  -3   6     5568.59     5761.78     95.60 o 
   2  -3   6     1534.76     1612.55     36.96 o 
   3  -3   6      283.07      269.86     10.91 o 
   4  -3   6      176.78      208.80     10.75 o 
   5  -3   6     1353.36     1396.16     30.01 o 
   6  -3   6     2763.81     2796.37     61.40 o 
   7  -3   6     1099.21     1090.76    109.32 o 
   8  -3   6       64.26       67.97     18.40 o 
   9  -3   6       23.68       11.81     18.94 o 
  10  -3   6      631.35      660.07     38.62 o 
  11  -3   6        3.15      -23.76     23.76 o 
 -10  -2   6       53.34       90.57     47.02 o 
  -9  -2   6      155.68      187.39     26.06 o 
  -8  -2   6        2.00       -4.52     15.86 o 
  -7  -2   6      205.24      224.04     22.00 o 
  -6  -2   6       18.48       28.69     14.12 o 
  -5  -2   6     2643.46     2728.11     59.83 o 
  -4  -2   6     8593.00     9058.04    169.94 o 
  -3  -2   6      701.84      662.80     16.37 o 
  -2  -2   6      400.27      455.93     12.31 o 
  -1  -2   6      264.76      269.14      9.26 o 
   0  -2   6     7296.51     7146.15    116.32 o 
   1  -2   6      105.60      115.37     10.58 o 
   2  -2   6     1626.80     1592.25     30.34 o 
   3  -2   6     1166.03     1247.54     25.57 o 
   4  -2   6     6523.95     6536.29    108.77 o 
   5  -2   6       77.94       68.71      7.55 o 
   6  -2   6     1703.48     1653.96     40.64 o 
   7  -2   6       38.28       19.16     13.22 o 
   8  -2   6       18.33       22.57     15.34 o 
   9  -2   6      553.46      527.72     32.30 o 
  10  -2   6      730.35      740.10     39.51 o 
  11  -2   6       15.39       33.80     36.25 o 
 -11  -1   6      337.89      424.46     57.40 o 
 -10  -1   6      817.81      840.00     44.72 o 
  -9  -1   6      514.22      472.46     32.16 o 
  -8  -1   6        8.74       14.83     16.26 o 
  -7  -1   6      142.79      138.21     19.75 o 
  -6  -1   6     2858.29     3047.92    103.17 o 
  -5  -1   6       84.05       69.57      9.43 o 
  -4  -1   6      586.84      567.73     15.57 o 
  -3  -1   6        0.64        0.93      4.72 o 
  -2  -1   6       38.19       25.94      4.90 o 
  -1  -1   6     2162.03     2395.52     42.60 o 
   0  -1   6     8152.32     8492.23    137.14 o 
   1  -1   6      246.66      291.94      9.32 o 
   2  -1   6     1210.34     1151.75     26.07 o 
   3  -1   6      134.18      164.71     10.70 o 
   4  -1   6      216.87      150.14      9.74 o 
   5  -1   6      616.11      655.92     20.98 o 
   6  -1   6      172.86      172.91     12.55 o 
   7  -1   6       40.40       25.72     15.29 o 
   8  -1   6     1090.22     1042.36     42.17 o 
   9  -1   6      838.79      823.15     81.00 o 
  10  -1   6        9.20       -2.12     19.09 o 
  11  -1   6        4.77       13.68     22.41 o 
 -11   0   6      135.12      141.99     43.05 o 
 -10   0   6      106.73       89.05     27.94 o 
  -9   0   6      122.92      127.48     22.43 o 
  -8   0   6      376.64      477.16     29.58 o 
  -7   0   6      131.76      148.50     21.21 o 
  -6   0   6     1088.54     1030.42     31.72 o 
  -5   0   6      268.37      256.32     15.69 o 
  -4   0   6     1758.10     1824.88     35.50 o 
  -3   0   6     1407.04     1527.13     30.15 o 
  -2   0   6     5009.34     4908.66     95.79 o 
  -1   0   6      215.80      259.48     21.28 o 
   0   0   6       56.79       66.66      5.93 o 
   1   0   6     1663.87     1786.23     38.54 o 
   2   0   6     1300.87     1153.61     39.65 o 
   3   0   6     2676.76     2663.39     86.10 o 
   4   0   6      612.26      694.45     35.70 o 
   5   0   6      244.14      261.35     17.99 o 
   6   0   6      167.30      163.10     16.67 o 
   7   0   6     1267.72     1220.86     43.20 o 
   8   0   6      229.76      174.43     20.42 o 
   9   0   6       93.83      109.90     18.68 o 
  10   0   6      180.64      186.17     56.64 o 
  11   0   6      252.55      315.55     29.92 o 
 -11   1   6      223.33      259.43     47.96 o 
 -10   1   6        9.03       15.12     22.15 o 
  -9   1   6      421.76      465.84     26.20 o 
  -8   1   6     1795.60     1725.51    122.45 o 
  -7   1   6      206.98      209.32     19.61 o 
  -6   1   6       20.88       15.55     10.09 o 
  -5   1   6      207.45      202.22     13.45 o 
  -4   1   6     1737.64     1727.37     34.19 o 
  -3   1   6     3503.96     3323.47     68.42 o 
  -2   1   6      185.01      182.09     13.60 o 
  -1   1   6      649.97      624.42     17.55 o 
   0   1   6      150.94      160.88      8.67 o 
   1   1   6     2042.60     1864.14     39.93 o 
   2   1   6       57.90       49.86      7.87 o 
   3   1   6       60.26       48.48      9.19 o 
   4   1   6     1105.24     1110.60     36.05 o 
   5   1   6     1741.77     1585.55     75.15 o 
   6   1   6      264.54      267.41     42.11 o 
   7   1   6       27.99       20.22     17.56 o 
   8   1   6      332.24      364.04     26.25 o 
   9   1   6        2.42       -2.61     16.53 o 
  10   1   6       37.01       23.31     18.05 o 
  11   1   6      163.50      168.13     26.22 o 
  12   1   6       74.45       51.36     35.88 o 
 -10   2   6      616.31      601.10     30.93 o 
  -9   2   6      237.93      263.10     21.72 o 
  -8   2   6      172.01      138.21     20.92 o 
  -7   2   6      131.09      143.95     15.34 o 
  -6   2   6       49.53       49.71     10.96 o 
  -5   2   6      683.85      687.13     23.30 o 
  -4   2   6     1854.24     1842.15     62.11 o 
  -3   2   6      261.08      297.37     14.46 o 
  -2   2   6     1257.47     1217.59     40.56 o 
  -1   2   6       34.75        3.43      5.01 o 
   0   2   6      711.17      772.24     19.69 o 
   1   2   6       70.79       86.01     15.33 o 
   2   2   6    17458.66    18981.37    370.63 o 
   3   2   6      579.40      602.13     16.78 o 
   4   2   6      371.26      332.57     17.95 o 
   5   2   6      975.21      941.70     36.63 o 
   6   2   6      357.95      348.57     21.49 o 
   7   2   6      183.18      162.54     17.95 o 
   8   2   6     1587.62     1545.61     52.96 o 
   9   2   6     2521.00     2435.23    156.53 o 
  10   2   6      734.15      724.09     38.84 o 
  11   2   6       70.13       59.97     38.90 o 
  12   2   6       68.20       87.61     37.76 o 
 -11   3   6       38.49      -18.50     37.01 o 
 -10   3   6       80.52       58.28     39.27 o 
  -9   3   6       88.97       86.03     27.00 o 
  -8   3   6      359.92      385.55     23.04 o 
  -7   3   6       43.54       28.76     14.32 o 
  -6   3   6       84.28       98.69     12.79 o 
  -5   3   6      234.11      230.03     14.88 o 
  -4   3   6      285.97      322.07     30.87 o 
  -3   3   6       27.18       21.19      7.25 o 
  -2   3   6       78.80       75.71      9.83 o 
  -1   3   6      317.83      295.56     14.39 o 
   0   3   6     3422.04     3556.85     70.78 o 
   1   3   6     1681.91     1733.76     39.27 o 
   2   3   6       79.36      102.24      7.26 o 
   3   3   6     1412.09     1379.48     31.53 o 
   4   3   6     3506.60     3606.25     72.95 o 
   5   3   6     1714.54     1572.31     76.85 o 
   6   3   6      898.57      889.39     38.14 o 
   7   3   6     1388.09     1318.88     46.06 o 
   8   3   6      799.51      812.17     36.13 o 
   9   3   6      986.92      968.31     42.25 o 
  10   3   6       49.09       65.86     20.48 o 
  11   3   6      175.99      171.20     26.81 o 
  12   3   6      623.27      589.48     58.53 o 
 -10   4   6      129.66       74.39     34.74 o 
  -9   4   6       10.16      -12.27     19.76 o 
  -8   4   6      127.29      115.82     21.20 o 
  -7   4   6       83.49       58.16     23.41 o 
  -6   4   6      375.74      379.30     24.67 o 
  -5   4   6      875.99      887.84     35.08 o 
  -4   4   6     1110.66     1093.88     38.41 o 
  -3   4   6      145.38      113.80     13.59 o 
  -2   4   6     3008.95     2822.73     59.39 o 
  -1   4   6     2184.82     2072.61     44.86 o 
   0   4   6     4538.13     4858.00     94.82 o 
   1   4   6      140.02      147.93     14.09 o 
   2   4   6      311.24      299.33     12.02 o 
   3   4   6      405.08      396.26     14.80 o 
   4   4   6      127.60      138.15      9.61 o 
   5   4   6      386.73      388.01     20.81 o 
   6   4   6      595.65      540.13     27.94 o 
   7   4   6      483.45      478.75     26.29 o 
   8   4   6       38.39       25.30     14.86 o 
   9   4   6      385.16      396.76     28.02 o 
  10   4   6       11.45       11.28     19.67 o 
  11   4   6       87.54       84.08     25.62 o 
  12   4   6        9.05       39.27     35.88 o 
  -9   5   6        7.32       49.89     24.56 o 
  -8   5   6      570.20      535.70     60.04 o 
  -7   5   6      385.66      386.75     27.86 o 
  -6   5   6       44.25       50.17     15.32 o 
  -5   5   6      126.06      119.75     16.92 o 
  -4   5   6      426.14      410.85     23.72 o 
  -3   5   6      884.45      858.60     50.04 o 
  -2   5   6        4.02       -4.02      8.65 o 
  -1   5   6     4525.01     4584.66    113.48 o 
   0   5   6      138.90      148.12     14.16 o 
   1   5   6      617.88      605.28     24.55 o 
   2   5   6      129.02      147.76      9.88 o 
   3   5   6     2586.65     2463.37     71.10 o 
   4   5   6       97.53      103.03     12.45 o 
   5   5   6      298.87      294.24     19.23 o 
   6   5   6      301.67      294.92     46.07 o 
   7   5   6      837.44      771.15     77.79 o 
   8   5   6      428.07      484.14     29.10 o 
   9   5   6        4.86      -17.68     17.68 o 
  10   5   6       68.86       80.23     23.60 o 
  11   5   6      166.19      158.17     28.71 o 
  12   5   6      607.98      545.68     56.64 o 
  -9   6   6        2.96       14.06     24.23 o 
  -8   6   6      146.78      152.98     24.19 o 
  -7   6   6     1275.06     1139.53     98.18 o 
  -6   6   6       47.84       -1.69     15.29 o 
  -5   6   6      615.02      515.12     45.88 o 
  -4   6   6      437.82      392.01     24.91 o 
  -3   6   6     2582.76     2484.38     70.62 o 
  -2   6   6      135.93      140.52     15.19 o 
  -1   6   6       91.58       94.92     17.18 o 
   0   6   6     2446.20     2496.55     68.22 o 
   1   6   6     5434.35     5576.09    135.65 o 
   2   6   6     4453.80     4440.67    139.54 o 
   3   6   6      329.01      327.32     18.76 o 
   4   6   6      445.06      402.26     20.90 o 
   5   6   6      575.11      558.77     25.47 o 
   6   6   6     1741.17     1728.80     53.65 o 
   7   6   6      615.70      562.47     29.87 o 
   8   6   6      208.29      225.03     27.76 o 
   9   6   6      124.40      127.00     22.15 o 
  10   6   6      366.41      410.24     33.77 o 
  11   6   6        8.68      -11.76     39.27 o 
  -8   7   6      178.56      208.62     29.01 o 
  -7   7   6        1.50       21.60     19.14 o 
  -6   7   6      330.26      369.24     41.92 o 
  -5   7   6     2429.14     2311.47    129.72 o 
  -4   7   6     1944.72     1884.00    101.21 o 
  -3   7   6      194.86      234.30     20.82 o 
  -2   7   6       10.92       -6.22     10.94 o 
  -1   7   6     3512.75     3405.43     91.05 o 
   0   7   6     5509.33     5690.12    140.97 o 
   1   7   6        1.61       -6.59     10.55 o 
   2   7   6      259.43      254.63     23.79 o 
   3   7   6      276.03      244.24     28.51 o 
   4   7   6     2332.09     2261.38     64.20 o 
   5   7   6      221.87      231.49     27.57 o 
   6   7   6      264.99      261.70     30.59 o 
   7   7   6      203.03      171.07     29.46 o 
   8   7   6       14.20       27.94     26.81 o 
   9   7   6      164.78      126.88     31.72 o 
  10   7   6      421.91      400.29     45.69 o 
  -7   8   6       78.70       63.92     23.76 o 
  -6   8   6     2692.92     2571.01     92.33 o 
  -5   8   6      583.06      492.85     31.72 o 
  -4   8   6       84.86       67.47     17.15 o 
  -3   8   6       36.79       25.91     14.14 o 
  -2   8   6     1944.44     1885.29     59.81 o 
  -1   8   6        1.29        5.29     13.08 o 
   0   8   6       75.04       82.88     12.11 o 
   1   8   6       22.52       21.02     10.01 o 
   2   8   6      426.26      410.89     19.62 o 
   3   8   6      649.31      703.33     38.94 o 
   4   8   6       45.35       46.71     11.35 o 
   5   8   6       11.13       23.04     20.39 o 
   6   8   6     1062.12     1103.07     60.04 o 
   7   8   6      645.85      606.86     45.69 o 
   8   8   6      490.11      453.16     42.29 o 
   9   8   6      219.71      190.70     37.76 o 
  -6   9   6       22.33       43.59     21.23 o 
  -5   9   6      737.70      740.06     38.92 o 
  -4   9   6      652.38      563.10     32.61 o 
  -3   9   6       61.38       67.06     18.29 o 
  -2   9   6      570.41      563.46     39.46 o 
  -1   9   6      318.51      345.54     20.32 o 
   0   9   6      176.44      208.02     16.44 o 
   1   9   6      184.18      224.65     16.98 o 
   2   9   6      320.45      330.84     19.42 o 
   3   9   6      822.30      826.72     33.09 o 
   4   9   6      594.03      576.03     51.50 o 
   5   9   6       53.11       68.44     16.95 o 
   6   9   6       72.56       57.02     24.92 o 
   7   9   6       90.46       67.97     29.08 o 
  -5  10   6       17.36       54.92     22.47 o 
  -4  10   6      217.73      259.30     27.98 o 
  -3  10   6      807.68      818.11     40.71 o 
  -2  10   6      304.23      335.50     28.03 o 
  -1  10   6       32.12       -0.64     21.57 o 
   0  10   6       94.07       92.13     20.29 o 
   1  10   6      553.89      528.76     24.85 o 
   2  10   6      232.27      279.38     19.40 o 
   3  10   6       13.87       33.42     13.22 o 
   4  10   6       94.35      102.56     15.09 o 
   5  10   6      472.77      491.03     29.77 o 
   6  10   6      106.43       64.95     27.19 o 
  -4  11   6      439.63      381.48     34.49 o 
  -3  11   6        1.94        3.27     21.23 o 
  -2  11   6       50.92       46.75     21.49 o 
  -1  11   6      623.36      658.60     29.61 o 
   0  11   6      221.75      230.47     29.93 o 
   1  11   6       29.52       25.19     14.32 o 
   2  11   6      367.33      347.35     23.75 o 
   3  11   6        5.13       -2.41     14.90 o 
   4  11   6       42.79       51.01     16.64 o 
   5  11   6        1.70       15.48     27.19 o 
   6  11   6      283.95      282.47     38.90 o 
  -3  12   6       37.80      -18.50     35.12 o 
  -2  12   6      109.03      140.63     26.70 o 
  -1  12   6        7.74       23.22     17.65 o 
   0  12   6       44.85       15.53     17.12 o 
   1  12   6      443.88      434.59     26.73 o 
   2  12   6      175.60      179.53     21.04 o 
   3  12   6        5.94       19.08     24.36 o 
   4  12   6       58.99       57.20     22.68 o 
   5  12   6      313.12      314.19     44.18 o 
  -1  13   6      494.91      529.82     54.38 o 
   0  13   6      119.79      115.18     38.90 o 
   1  13   6       13.87       23.42     24.28 o 
   2  13   6        7.02        4.15     35.50 o 
   3  13   6      600.21      728.83     65.33 o 
  -2 -12   7      201.11      188.82     41.54 o 
  -1 -12   7       19.97      -18.50     33.61 o 
   0 -12   7      526.25      472.04     54.00 o 
   1 -12   7       29.51       20.77     37.01 o 
   2 -12   7       26.20      -14.35     37.01 o 
   3 -12   7        0.51       -3.78     41.54 o 
  -5 -11   7      188.32      197.12     37.76 o 
  -4 -11   7      408.88      407.09     47.20 o 
  -3 -11   7       26.73       24.32     22.41 o 
  -2 -11   7       35.86       45.14     20.48 o 
  -1 -11   7      130.31      129.74     23.84 o 
   0 -11   7      544.37      566.87     43.81 o 
   1 -11   7      814.74      845.12     43.12 o 
   2 -11   7      100.45       84.74     23.87 o 
   3 -11   7       55.91       85.59     25.37 o 
   4 -11   7       14.33       58.91     33.61 o 
  -7 -10   7      210.44      216.01     48.71 o 
  -6 -10   7      103.30       63.11     22.39 o 
  -5 -10   7      791.47      741.29     55.89 o 
  -4 -10   7       50.18       99.17     23.79 o 
  -3 -10   7      117.23      116.29     28.32 o 
  -2 -10   7        5.06       33.52     17.84 o 
  -1 -10   7     1364.46     1428.82     54.03 o 
   0 -10   7       65.43       87.05     19.94 o 
   1 -10   7      411.96      411.31     30.98 o 
   2 -10   7       32.20       52.70     20.78 o 
   3 -10   7      743.37      798.58     40.84 o 
   4 -10   7      293.05      260.94     39.27 o 
  -8  -9   7       23.01        0.00     41.54 o 
  -7  -9   7      397.36      396.09     38.50 o 
  -6  -9   7       64.51       56.67     18.36 o 
  -5  -9   7        4.26       11.47     15.85 o 
  -4  -9   7        7.34       18.45     14.60 o 
  -3  -9   7      890.03      853.82     31.78 o 
  -2  -9   7      416.28      418.43     36.25 o 
  -1  -9   7        5.74      -11.07     13.76 o 
   0  -9   7        4.67        0.22     15.35 o 
   1  -9   7       13.65       35.59     16.23 o 
   2  -9   7     2361.55     2222.45     96.67 o 
   3  -9   7      783.58      730.18     52.49 o 
   4  -9   7      161.93      176.67     21.88 o 
  -8  -8   7      237.33      290.29     35.83 o 
  -7  -8   7       51.52       88.26     25.15 o 
  -6  -8   7        9.73        4.87     15.33 o 
  -5  -8   7      513.81      418.26     37.60 o 
  -4  -8   7     1640.46     1592.07     44.99 o 
  -3  -8   7       15.99      -11.25     21.83 o 
  -2  -8   7       23.05       49.17     13.00 o 
  -1  -8   7        4.64        0.49     11.03 o 
   0  -8   7     1622.41     1543.09     42.29 o 
   1  -8   7      577.78      543.89     26.19 o 
   2  -8   7      765.33      811.03     28.83 o 
   3  -8   7       45.13       32.02     12.72 o 
   4  -8   7      409.05      440.33     27.98 o 
   5  -8   7        2.54      -20.77     20.77 o 
   8  -8   7       29.78       60.42     36.63 o 
  -9  -7   7       45.23       64.95     43.81 o 
  -8  -7   7      217.40      254.98     43.99 o 
  -7  -7   7      126.72      133.84     34.74 o 
  -6  -7   7      342.61      351.51     22.66 o 
  -5  -7   7        7.91       -5.95     11.88 o 
  -4  -7   7      958.75      910.97     30.92 o 
  -3  -7   7       42.33       23.09     11.24 o 
  -2  -7   7     1026.63      883.53     29.21 o 
  -1  -7   7        0.68       -9.29      9.47 o 
   0  -7   7      762.25      837.47     27.54 o 
   1  -7   7       21.95       20.58     10.61 o 
   2  -7   7      279.35      267.12     16.48 o 
   3  -7   7      324.76      344.64     18.90 o 
   4  -7   7      632.18      635.10     31.17 o 
   5  -7   7      273.15      240.69     30.78 o 
   6  -7   7      174.21      212.35     23.16 o 
   7  -7   7       15.29        4.49     23.98 o 
   8  -7   7       19.52       22.10     22.85 o 
   9  -7   7      301.19      346.67     46.83 o 
  -9  -6   7      408.52      370.14     35.85 o 
  -8  -6   7       10.53       -7.36     19.67 o 
  -7  -6   7        7.43       11.58     18.81 o 
  -6  -6   7      217.17      228.99     34.18 o 
  -5  -6   7      695.99      656.11     26.24 o 
  -4  -6   7      590.03      578.87     25.18 o 
  -3  -6   7      469.24      423.00     19.99 o 
  -2  -6   7     2352.21     2189.67     51.87 o 
  -1  -6   7     2060.06     2048.93     49.12 o 
   0  -6   7       73.10       63.67     10.23 o 
   1  -6   7      133.91      117.27     11.96 o 
   2  -6   7      157.79      149.79     12.88 o 
   3  -6   7      157.92      193.21     14.69 o 
   4  -6   7       42.19       39.67     16.90 o 
   5  -6   7      772.17      670.39     25.08 o 
   6  -6   7        4.60       14.37     17.56 o 
   7  -6   7      200.06      294.17     27.37 o 
   8  -6   7        4.75       19.42     20.85 o 
   9  -6   7       81.63       39.41     24.25 o 
  10  -6   7      485.85      446.74     59.29 o 
  -9  -5   7       33.15       37.69     32.48 o 
  -8  -5   7      315.28      311.35     29.90 o 
  -7  -5   7      290.35      252.53     24.83 o 
  -6  -5   7      349.65      364.79     58.53 o 
  -5  -5   7        4.92        4.90      9.77 o 
  -4  -5   7       29.96       28.89     11.62 o 
  -3  -5   7      755.46      724.44     24.60 o 
  -2  -5   7      151.95      156.40     12.90 o 
  -1  -5   7     1242.82     1146.55     31.23 o 
   0  -5   7     1733.67     1715.93     41.48 o 
   1  -5   7     2409.26     2278.41     51.55 o 
   2  -5   7       72.03       67.19      9.48 o 
   3  -5   7      130.12      124.87      9.70 o 
   4  -5   7      452.55      422.95     15.94 o 
   5  -5   7      805.80      790.53     26.32 o 
   6  -5   7      572.04      621.52     68.54 o 
   7  -5   7      317.62      339.79     26.67 o 
   8  -5   7      439.21      513.91     80.44 o 
   9  -5   7       13.41       15.75     20.66 o 
  10  -5   7       78.51       94.87     27.86 o 
 -10  -4   7      162.79      203.34     31.90 o 
  -9  -4   7      497.79      515.47     36.85 o 
  -8  -4   7      389.25      394.08     46.07 o 
  -7  -4   7      412.79      448.35     29.05 o 
  -6  -4   7       89.69       47.22     20.96 o 
  -5  -4   7      820.58      749.68     26.25 o 
  -4  -4   7       62.49       46.57      9.42 o 
  -3  -4   7        9.75        8.08      7.95 o 
  -2  -4   7       66.24       60.40      9.14 o 
  -1  -4   7     1769.56     1804.53     42.55 o 
   0  -4   7     2870.10     2966.71     63.18 o 
   1  -4   7      478.46      452.16     13.97 o 
   2  -4   7     1267.42     1250.51     26.84 o 
   3  -4   7     1788.45     1868.80     37.25 o 
   4  -4   7      844.66      838.51     29.50 o 
   5  -4   7      432.91      490.02     19.94 o 
   6  -4   7      602.87      611.50     23.32 o 
   7  -4   7       61.22       83.97     18.05 o 
   8  -4   7      494.91      504.96     31.60 o 
   9  -4   7       33.36       22.55     20.13 o 
  10  -4   7       87.05       75.94     24.62 o 
 -10  -3   7       76.28      126.55     30.97 o 
  -9  -3   7       44.41       33.77     26.25 o 
  -8  -3   7      677.43      757.91     54.76 o 
  -7  -3   7      334.55      349.00     27.50 o 
  -6  -3   7      343.28      366.86     24.97 o 
  -5  -3   7      335.31      316.84     17.18 o 
  -4  -3   7      721.56      643.29     49.53 o 
  -3  -3   7      128.05      159.15     12.50 o 
  -2  -3   7     4767.99     4814.66    128.05 o 
  -1  -3   7      209.24      192.12     11.43 o 
   0  -3   7       14.97       31.33      6.98 o 
   1  -3   7     1055.66      919.41     23.18 o 
   2  -3   7      541.90      497.75     14.52 o 
   3  -3   7       40.39       31.79      6.32 o 
   4  -3   7       16.51        7.01      6.25 o 
   5  -3   7      593.50      605.96     21.68 o 
   6  -3   7      269.53      298.65     17.70 o 
   7  -3   7     2580.54     2424.51     72.99 o 
   8  -3   7       74.27       71.36     18.76 o 
   9  -3   7       27.03       21.32     19.46 o 
  10  -3   7      142.67      160.47     33.80 o 
  11  -3   7      756.89      747.71     64.95 o 
 -10  -2   7      581.01      635.04     45.13 o 
  -9  -2   7      612.88      740.15     75.15 o 
  -8  -2   7        3.42        0.98     20.39 o 
  -7  -2   7        7.53       11.01     15.16 o 
  -6  -2   7      467.17      500.18     28.84 o 
  -5  -2   7     1000.29      960.90     36.82 o 
  -4  -2   7     1854.78     1813.05     69.60 o 
  -3  -2   7      509.08      538.83     16.06 o 
  -2  -2   7       21.74       13.99      6.48 o 
  -1  -2   7      969.03      931.62     24.15 o 
   0  -2   7      637.31      635.02     15.81 o 
   1  -2   7     4512.07     4599.03     77.54 o 
   2  -2   7      295.29      269.00      9.94 o 
   3  -2   7     1289.50     1265.70     26.21 o 
   4  -2   7       10.16       15.32      7.60 o 
   5  -2   7     4528.32     4565.54     93.00 o 
   6  -2   7       33.88       38.54     18.13 o 
   7  -2   7      571.01      579.76     30.03 o 
   8  -2   7       42.88       50.06     34.18 o 
   9  -2   7     1065.88     1119.14     53.06 o 
  10  -2   7        1.07      -12.04     19.71 o 
  11  -2   7       80.08      106.23     62.31 o 
 -10  -1   7      226.70      263.87     32.64 o 
  -9  -1   7       54.14       24.20     21.93 o 
  -8  -1   7       33.14       31.14     37.20 o 
  -7  -1   7      575.70      605.40     34.93 o 
  -6  -1   7      339.51      334.51     23.19 o 
  -5  -1   7     1844.49     1926.51     74.73 o 
  -4  -1   7      967.28     1004.75     23.24 o 
  -3  -1   7     1077.98     1055.73     23.41 o 
  -2  -1   7      824.31      897.11     20.26 o 
  -1  -1   7     4573.36     4531.34     76.62 o 
   0  -1   7      630.94      639.89     15.52 o 
   1  -1   7     2335.45     2670.45     47.23 o 
   2  -1   7       29.92       33.65      5.52 o 
   3  -1   7     7123.20     7306.37    173.60 o 
   4  -1   7     1183.77     1163.64     50.60 o 
   5  -1   7        2.06       -0.55      7.95 o 
   6  -1   7      213.13      245.10     15.00 o 
   7  -1   7      106.53      158.97     19.23 o 
   8  -1   7     1055.72     1127.37     70.05 o 
   9  -1   7      742.65      673.04     35.20 o 
  10  -1   7        1.39       11.71     18.86 o 
  11  -1   7       54.15       53.96     24.62 o 
 -10   0   7       74.31       70.94     27.19 o 
  -9   0   7      613.76      614.30     37.77 o 
  -8   0   7       75.78      128.60     22.03 o 
  -7   0   7      619.55      651.46     33.24 o 
  -6   0   7       47.00       40.36     11.00 o 
  -5   0   7       74.84       99.61     11.27 o 
  -4   0   7      758.05      727.65     22.04 o 
  -3   0   7     7907.36     8060.81    132.60 o 
  -2   0   7     1434.83     1399.35     28.37 o 
  -1   0   7      128.31      126.96      8.56 o 
   0   0   7     2239.84     2271.84     47.32 o 
   1   0   7      180.28      177.29      8.69 o 
   2   0   7      777.62      767.88     26.37 o 
   3   0   7      492.05      520.00     37.01 o 
   4   0   7     1908.37     1780.84     67.79 o 
   5   0   7       26.01       10.04     13.97 o 
   6   0   7      363.49      365.39     21.93 o 
   7   0   7      314.46      298.55     22.53 o 
   8   0   7      341.86      327.77     31.15 o 
   9   0   7      912.71      892.27     40.15 o 
  10   0   7       33.55       12.39     22.85 o 
  11   0   7        1.67      -23.24     33.23 o 
 -10   1   7      669.97      675.34     73.64 o 
  -9   1   7      123.30      162.68     26.56 o 
  -8   1   7      466.37      441.72     23.49 o 
  -7   1   7      421.15      353.65     20.36 o 
  -6   1   7      396.84      377.18     19.21 o 
  -5   1   7       52.08       58.24     12.48 o 
  -4   1   7     3449.50     3534.56     63.11 o 
  -3   1   7       36.28       33.03      7.70 o 
  -2   1   7     1105.35     1151.90     28.84 o 
  -1   1   7      468.10      468.40     18.39 o 
   0   1   7        7.27        8.57      5.26 o 
   1   1   7     1786.20     1862.47     39.55 o 
   2   1   7     6159.88     6708.54    158.56 o 
   3   1   7        1.53        5.69      7.61 o 
   4   1   7        4.12       13.65      8.92 o 
   5   1   7       38.86       40.26     11.21 o 
   6   1   7      173.39      198.12     22.28 o 
   7   1   7      301.79      317.28     23.34 o 
   8   1   7      283.29      294.35     24.65 o 
   9   1   7       57.62       49.09     24.92 o 
  10   1   7      552.72      591.19     35.73 o 
  11   1   7       45.30       39.31     22.24 o 
 -10   2   7      657.99      623.62     40.69 o 
  -9   2   7      158.87      155.62     41.04 o 
  -8   2   7       70.79       75.54     15.25 o 
  -7   2   7      733.62      708.60     27.48 o 
  -6   2   7      871.80      855.26     28.45 o 
  -5   2   7       77.19       99.54     11.92 o 
  -4   2   7      115.98       82.43     10.43 o 
  -3   2   7     2170.06     2171.55     48.61 o 
  -2   2   7     1032.31     1088.43     27.97 o 
  -1   2   7     1307.44     1557.77     40.49 o 
   0   2   7       47.58       93.16      7.52 o 
   1   2   7     1062.34      941.31     23.71 o 
   2   2   7      288.94      292.10     10.95 o 
   3   2   7     1662.07     1820.94     51.36 o 
   4   2   7      299.93      233.46     16.42 o 
   5   2   7     1624.82     1679.11     51.00 o 
   6   2   7      383.02      376.44     22.24 o 
   7   2   7      219.37      206.36     19.59 o 
   8   2   7       72.61       40.69     15.61 o 
   9   2   7      403.84      359.48     69.67 o 
  10   2   7      132.69      141.39     24.36 o 
  11   2   7      203.52      187.67     38.14 o 
 -10   3   7       11.93       -4.53     32.85 o 
  -9   3   7      280.06      330.14     88.93 o 
  -8   3   7       88.24       77.50     19.77 o 
  -7   3   7      169.49      149.25     15.78 o 
  -6   3   7     1289.81     1312.21     37.65 o 
  -5   3   7      406.96      386.27     19.02 o 
  -4   3   7     1484.63     1485.02     37.75 o 
  -3   3   7       58.74       34.59      8.19 o 
  -2   3   7      644.38      576.09     40.63 o 
  -1   3   7     1016.95      928.37     24.26 o 
   0   3   7     1137.48     1126.95     27.37 o 
   1   3   7      993.08      871.58     22.38 o 
   2   3   7     1211.70     1337.63     30.83 o 
   3   3   7      671.70      638.52     24.30 o 
   4   3   7      225.32      226.60     16.80 o 
   5   3   7     2533.87     2597.10     71.55 o 
   6   3   7     1938.87     1948.29     58.88 o 
   7   3   7      426.02      422.60     39.08 o 
   8   3   7      339.97      304.09     28.51 o 
   9   3   7      431.39      434.53     29.75 o 
  10   3   7      415.65      485.20     33.74 o 
  11   3   7       33.87       58.11     23.58 o 
 -10   4   7      341.33      215.25     45.32 o 
  -9   4   7      233.70      238.77     27.64 o 
  -8   4   7      441.01      420.37     28.96 o 
  -7   4   7      103.38      111.42     19.49 o 
  -6   4   7      798.06      692.69     37.76 o 
  -5   4   7      286.41      301.21     21.93 o 
  -4   4   7       53.74       56.19     12.52 o 
  -3   4   7      119.98      112.59     14.14 o 
  -2   4   7     1730.28     1682.07     49.53 o 
  -1   4   7      724.52      729.19     21.28 o 
   0   4   7      245.16      264.36     19.94 o 
   1   4   7       29.47       23.64      6.16 o 
   2   4   7     1237.75     1362.80     32.10 o 
   3   4   7        9.21        8.92      9.21 o 
   4   4   7     4782.34     4904.64    126.32 o 
   5   4   7     1047.96      974.38     68.35 o 
   6   4   7       65.39       68.01     15.67 o 
   7   4   7       96.83       72.69     16.95 o 
   8   4   7     1842.11     1769.93     60.80 o 
   9   4   7       67.39       66.59     23.22 o 
  10   4   7       29.21       -3.90     23.60 o 
  11   4   7      650.29      649.15     57.21 o 
  -9   5   7        7.66      -11.41     23.58 o 
  -8   5   7      612.04      641.97     40.22 o 
  -7   5   7      358.63      315.93     36.06 o 
  -6   5   7     1410.99     1361.19     78.17 o 
  -5   5   7      248.19      269.73     28.32 o 
  -4   5   7       15.01       14.11     13.22 o 
  -3   5   7        8.61       11.33     11.22 o 
  -2   5   7      898.44      949.55     34.71 o 
  -1   5   7      770.18      713.49     28.02 o 
   0   5   7      105.74      106.48     12.52 o 
   1   5   7      512.47      493.48     21.43 o 
   2   5   7     4041.15     4016.54    100.24 o 
   3   5   7       77.15       53.68      8.45 o 
   4   5   7        4.36        0.38      9.61 o 
   5   5   7      263.46      279.35     20.02 o 
   6   5   7     1552.52     1442.47     47.80 o 
   7   5   7     1268.75     1210.76     50.04 o 
   8   5   7       13.76        4.19     17.68 o 
   9   5   7       27.68       31.03     18.33 o 
  10   5   7       47.88       38.85     25.49 o 
  11   5   7      298.14      359.73     38.52 o 
  -8   6   7       71.04       85.43     43.24 o 
  -7   6   7        6.07        2.85     18.32 o 
  -6   6   7        2.60       -5.05     16.23 o 
  -5   6   7      218.16      186.08     25.87 o 
  -4   6   7      392.50      442.66     26.28 o 
  -3   6   7      374.25      357.68     22.96 o 
  -2   6   7       15.22       11.76     10.64 o 
  -1   6   7       20.22       15.06     10.95 o 
   0   6   7     1423.78     1410.56     44.72 o 
   1   6   7     5589.91     5510.12    134.98 o 
   2   6   7     1965.04     2091.70     59.25 o 
   3   6   7      138.02      141.23     14.67 o 
   4   6   7        1.23        6.04     17.37 o 
   5   6   7     4075.95     4145.28    151.81 o 
   6   6   7      922.42      895.65     44.37 o 
   7   6   7       81.61       75.11     16.61 o 
   8   6   7       44.25       26.31     18.33 o 
   9   6   7      195.18      199.43     25.30 o 
  10   6   7       18.77       11.18     32.48 o 
  11   6   7      363.38      341.48     47.20 o 
  -8   7   7        3.55       -0.59     23.23 o 
  -7   7   7       34.22       30.43     22.62 o 
  -6   7   7      115.06       95.63     22.03 o 
  -5   7   7      905.85      845.84     38.84 o 
  -4   7   7        1.45       -2.47     14.67 o 
  -3   7   7     1123.75     1047.85     40.72 o 
  -2   7   7      424.65      423.71     24.38 o 
  -1   7   7     1462.35     1379.24     46.46 o 
   0   7   7      460.42      493.76     25.10 o 
   1   7   7     4895.36     4701.42    118.83 o 
   2   7   7       70.39       62.97     12.93 o 
   3   7   7      915.69      920.92     46.07 o 
   4   7   7      213.08      192.59     28.32 o 
   5   7   7     2822.77     2732.93    109.51 o 
   6   7   7       80.01       50.23     20.77 o 
   7   7   7      148.71      144.26     29.08 o 
   8   7   7      177.68      166.54     33.61 o 
   9   7   7      615.92      601.57     51.36 o 
  10   7   7        2.97      -31.72     33.99 o 
  11   7   7       86.29       75.53     40.78 o 
  -7   8   7      906.25      915.29     61.74 o 
  -6   8   7        3.27       13.07     19.75 o 
  -5   8   7     1233.54     1030.88     44.32 o 
  -4   8   7       14.29       12.67     16.11 o 
  -3   8   7      614.55      673.07     33.06 o 
  -2   8   7       68.66       51.98     15.09 o 
  -1   8   7      596.56      639.74     31.21 o 
   0   8   7        3.70      -11.71     11.71 o 
   1   8   7        1.36       -4.13     12.41 o 
   2   8   7        1.99       23.97     12.41 o 
   3   8   7     6094.93     5625.92    141.12 o 
   4   8   7      371.82      363.28     33.99 o 
   5   8   7      934.65      860.63     51.36 o 
   6   8   7       56.73       72.88     24.55 o 
   7   8   7       80.13       89.12     28.70 o 
   8   8   7      452.46      453.91     45.32 o 
   9   8   7       11.78      -25.68     32.48 o 
  -6   9   7      506.66      491.30     83.08 o 
  -5   9   7       86.31       54.73     20.02 o 
  -4   9   7      294.84      294.41     26.29 o 
  -3   9   7     1632.68     1480.98     54.14 o 
  -2   9   7     1039.48     1052.80     43.64 o 
  -1   9   7       69.74       58.92     27.00 o 
   0   9   7      303.12      304.23     32.85 o 
   1   9   7      376.13      337.42     24.57 o 
   2   9   7     1191.73     1160.44     70.81 o 
   3   9   7       81.89       88.98     17.48 o 
   4   9   7        3.68       -9.06     20.01 o 
   5   9   7       88.15       81.19     26.06 o 
   6   9   7      472.42      462.98     41.92 o 
   7   9   7       67.57       69.86     27.94 o 
   8   9   7        6.11       38.90     33.61 o 
  -5  10   7       65.65       57.76     23.36 o 
  -4  10   7      801.54      802.41     42.46 o 
  -3  10   7      101.46      125.69     23.84 o 
  -2  10   7       76.33       93.84     21.20 o 
  -1  10   7      180.10      230.45     24.67 o 
   0  10   7      785.46      748.48    100.83 o 
   1  10   7        3.99        5.63     15.48 o 
   2  10   7        2.46       -7.33     15.62 o 
   3  10   7      300.19      316.52     57.78 o 
   4  10   7      202.69      141.61     30.97 o 
   5  10   7       64.77      113.67     30.21 o 
   6  10   7        0.82        1.51     31.72 o 
   7  10   7      101.75       72.13     34.74 o 
  -4  11   7       16.68       33.66     28.89 o 
  -3  11   7      837.17      852.33     87.42 o 
  -2  11   7       27.02       19.68     20.54 o 
  -1  11   7       77.25       69.23     21.76 o 
   0  11   7      120.81      128.13     23.41 o 
   1  11   7      257.46      273.60     26.57 o 
   2  11   7       31.35       13.03     18.69 o 
   3  11   7      128.60       66.80     20.93 o 
   4  11   7       84.78       54.76     29.46 o 
   5  11   7      290.90      386.32     44.56 o 
  -2  12   7      637.28      723.21     43.12 o 
  -1  12   7      145.52      139.08     26.16 o 
   0  12   7      451.58      439.08     52.68 o 
   1  12   7       58.80       45.69     22.58 o 
   2  12   7       90.87      197.11     85.72 o 
   3  12   7       10.70        7.18     33.23 o 
   4  12   7      360.35      254.52     41.54 o 
   1  13   7        5.14      -26.40     26.40 o 
   2  13   7      333.35      339.07     35.75 o 
  -1 -12   8       32.04        7.18     38.14 o 
   0 -12   8        4.58       17.75     40.03 o 
   1 -12   8      460.29      578.91     60.42 o 
   2 -12   8       45.92       15.48     38.52 o 
  -4 -11   8      140.46      137.08     35.12 o 
  -3 -11   8        1.34        7.89     21.99 o 
  -2 -11   8       30.90       48.57     22.20 o 
  -1 -11   8       68.62       69.16     26.25 o 
   0 -11   8      442.49      478.32     35.29 o 
   1 -11   8       50.98       25.46     22.62 o 
   2 -11   8       53.54       43.18     23.62 o 
   3 -11   8       61.10       25.30     33.99 o 
   4 -11   8      592.24      699.38     61.93 o 
  -6 -10   8      978.67     1002.77     50.18 o 
  -5 -10   8       37.08       -7.54     17.91 o 
  -4 -10   8       57.19       52.38     18.76 o 
  -3 -10   8       18.88        7.44     18.96 o 
  -2 -10   8      748.62      736.30     38.85 o 
  -1 -10   8        1.30        1.02     22.85 o 
   0 -10   8      204.71      218.71     26.07 o 
   1 -10   8        6.13       22.67     19.18 o 
   2 -10   8     1390.93     1355.09     52.68 o 
   3 -10   8       80.91       43.81     29.83 o 
   4 -10   8      111.68       77.41     33.61 o 
  -7  -9   8        0.44       -1.51     38.90 o 
  -6  -9   8      315.50      310.27     31.12 o 
  -5  -9   8       10.18       15.85     17.33 o 
  -4  -9   8      549.14      529.38     33.30 o 
  -3  -9   8      994.78      952.92     38.51 o 
  -2  -9   8      208.45      218.57     18.92 o 
  -1  -9   8        2.27        8.36     13.06 o 
   0  -9   8      136.11      133.66     21.53 o 
   1  -9   8      467.99      489.21     60.61 o 
   2  -9   8      432.04      459.62     29.01 o 
   3  -9   8      663.37      654.06     48.34 o 
   4  -9   8       45.74       40.78     27.19 o 
  -7  -8   8      183.10      257.01     31.45 o 
  -6  -8   8        4.27        4.42     15.89 o 
  -5  -8   8      428.11      463.99     25.58 o 
  -4  -8   8      277.12      261.20     20.25 o 
  -3  -8   8      456.46      485.29     24.18 o 
  -2  -8   8      897.77      765.32     29.18 o 
  -1  -8   8        6.62       13.72     11.88 o 
   0  -8   8       53.57       46.63     13.36 o 
   1  -8   8     2497.40     2521.65     80.69 o 
   2  -8   8      456.38      468.31     23.21 o 
   3  -8   8      248.71      254.27     22.82 o 
   4  -8   8       37.57       20.57     17.94 o 
   5  -8   8     1178.76     1271.87     67.22 o 
  -8  -7   8        3.34       10.34     23.58 o 
  -7  -7   8       95.35      127.28     26.67 o 
  -6  -7   8        4.42       -1.33     19.61 o 
  -5  -7   8      882.08      899.89     32.82 o 
  -4  -7   8       57.27       47.66     13.36 o 
  -3  -7   8        1.82      -10.55     11.13 o 
  -2  -7   8        1.12        5.42     10.97 o 
  -1  -7   8     2366.37     2441.49     66.60 o 
   0  -7   8       29.44       47.17     11.60 o 
   1  -7   8      615.37      588.71     23.67 o 
   2  -7   8      438.85      427.39     21.07 o 
   3  -7   8      581.57      536.77     28.81 o 
   4  -7   8      506.82      465.58     41.73 o 
   5  -7   8      362.73      318.36     25.16 o 
   6  -7   8       76.00       63.82     29.83 o 
   7  -7   8        1.32      -20.73     32.67 o 
   8  -7   8       18.16       36.31     23.46 o 
   9  -7   8       29.23       56.37     28.37 o 
  -8  -6   8      208.31      206.67     28.57 o 
  -7  -6   8      416.16      343.18     31.50 o 
  -6  -6   8       93.11      149.98     53.06 o 
  -5  -6   8      195.39      192.26     17.47 o 
  -4  -6   8       78.62       86.34     13.36 o 
  -3  -6   8      505.53      468.83     21.63 o 
  -2  -6   8      719.05      802.54     27.24 o 
  -1  -6   8      114.55      128.45     12.94 o 
   0  -6   8     1238.50     1187.43     33.52 o 
   1  -6   8      202.01      217.69     15.18 o 
   2  -6   8       70.15       71.99     28.89 o 
   3  -6   8      825.82      803.30     33.83 o 
   4  -6   8       29.41        8.05     14.00 o 
   5  -6   8      524.33      536.87     35.46 o 
   6  -6   8      414.25      406.11     28.32 o 
   7  -6   8       41.82       35.28     19.03 o 
   8  -6   8       74.98      144.87     24.68 o 
   9  -6   8      426.10      446.86     57.21 o 
  -9  -5   8        4.25       -8.21     24.03 o 
  -8  -5   8      562.02      589.11     52.49 o 
  -7  -5   8        0.61       -1.27     18.94 o 
  -6  -5   8      320.76      334.77     49.85 o 
  -5  -5   8     1195.41     1143.22     35.23 o 
  -4  -5   8      628.23      666.32     25.15 o 
  -3  -5   8        0.25        9.23      9.97 o 
  -2  -5   8      270.75      270.17     16.11 o 
  -1  -5   8     1592.49     1590.45     40.36 o 
   0  -5   8     1899.63     1853.70     44.73 o 
   1  -5   8      320.54      277.77     15.15 o 
   2  -5   8      767.18      798.67     25.35 o 
   3  -5   8     1181.32     1212.98     42.15 o 
   4  -5   8      116.81      120.96     27.53 o 
   5  -5   8       66.85       57.60     11.81 o 
   6  -5   8      726.48      708.53     34.40 o 
   7  -5   8       20.47       42.08     27.76 o 
   8  -5   8       49.68       75.25     21.46 o 
   9  -5   8      209.67      209.23     55.51 o 
  10  -5   8      151.03      205.14     69.86 o 
  -9  -4   8      247.14      207.74     30.57 o 
  -8  -4   8      385.66      289.92     63.06 o 
  -7  -4   8     2023.22     1934.99     92.52 o 
  -6  -4   8       18.37       -3.18     15.87 o 
  -5  -4   8      417.04      413.31     29.42 o 
  -4  -4   8       24.34       19.37     10.12 o 
  -3  -4   8     1243.30     1262.48     34.68 o 
  -2  -4   8       79.84       91.03     10.89 o 
  -1  -4   8      868.19      889.81     27.80 o 
   0  -4   8      492.99      527.43     19.57 o 
   1  -4   8      751.24      782.76     23.75 o 
   2  -4   8        6.59        8.77      6.44 o 
   3  -4   8     1052.08      930.37     27.33 o 
   4  -4   8      425.92      408.58     18.62 o 
   5  -4   8      876.10      933.05     29.07 o 
   6  -4   8       19.17       24.57     11.11 o 
   7  -4   8      713.77      709.68     38.33 o 
   8  -4   8       40.37       35.48     35.12 o 
   9  -4   8      102.93      132.69     25.26 o 
  10  -4   8      111.73      131.45     31.91 o 
  -9  -3   8      296.38      393.22     33.98 o 
  -8  -3   8       26.31       -6.11     33.61 o 
  -7  -3   8       37.26       20.24     17.87 o 
  -6  -3   8      886.48      989.63     67.22 o 
  -5  -3   8      869.43      940.07     29.75 o 
  -4  -3   8      287.84      309.32     16.70 o 
  -3  -3   8      421.55      411.97     18.08 o 
  -2  -3   8      327.19      398.31     16.98 o 
  -1  -3   8     1041.44      961.75     27.07 o 
   0  -3   8       87.46       65.05      8.65 o 
   1  -3   8      486.30      443.65     14.06 o 
   2  -3   8      176.70      165.36     11.17 o 
   3  -3   8     1420.44     1496.32     37.05 o 
   4  -3   8        6.10       15.74      8.49 o 
   5  -3   8        3.27       -0.18      9.20 o 
   6  -3   8     2687.35     2650.08     61.08 o 
   7  -3   8      409.72      422.76     37.76 o 
   8  -3   8       67.21       66.96     18.49 o 
   9  -3   8        0.38        9.45     20.13 o 
  10  -3   8      771.54      797.66     92.71 o 
 -10  -2   8      334.82      386.66     48.90 o 
  -9  -2   8      200.74      174.46     27.64 o 
  -8  -2   8        2.79       -4.16     19.89 o 
  -7  -2   8        4.46       -9.25     24.73 o 
  -6  -2   8      606.13      651.36     32.70 o 
  -5  -2   8     3907.80     4145.47    111.21 o 
  -4  -2   8      442.09      442.80     23.10 o 
  -3  -2   8      356.97      351.36     16.10 o 
  -2  -2   8      287.06      283.90     23.03 o 
  -1  -2   8      271.74      265.11     16.11 o 
   0  -2   8     1969.22     1796.98     34.71 o 
   1  -2   8      429.09      417.60     14.10 o 
   2  -2   8       85.70      105.76      9.69 o 
   3  -2   8      609.05      631.57     29.95 o 
   4  -2   8     3979.50     4262.50     87.53 o 
   5  -2   8     1318.56     1344.13     41.24 o 
   6  -2   8      104.37       90.82     12.38 o 
   7  -2   8      111.81      137.22     18.49 o 
   8  -2   8     1025.62     1050.84     61.93 o 
   9  -2   8      179.64      130.94     22.47 o 
  10  -2   8      140.14      109.44     23.14 o 
  11  -2   8      152.66      135.87     29.03 o 
 -10  -1   8      252.24      251.02     30.98 o 
  -9  -1   8       10.28       -3.43     21.93 o 
  -8  -1   8      338.04      393.65     30.41 o 
  -7  -1   8        3.88       17.57     35.31 o 
  -6  -1   8     3277.01     3229.90     92.26 o 
  -5  -1   8      451.98      457.01     30.97 o 
  -4  -1   8     1629.90     1559.05     38.84 o 
  -3  -1   8       17.53       31.89      6.96 o 
  -2  -1   8     2981.74     3051.29     54.73 o 
  -1  -1   8      137.75      151.62      8.55 o 
   0  -1   8     2835.76     3118.87     55.06 o 
   1  -1   8        1.12        9.08      5.29 o 
   2  -1   8     1365.85     1317.68     39.96 o 
   3  -1   8     3001.51     3078.72     94.60 o 
   4  -1   8     1656.93     1708.65     51.36 o 
   5  -1   8       72.98       95.11     12.92 o 
   6  -1   8       21.69        6.13      9.25 o 
   7  -1   8      817.46      779.39     35.20 o 
   8  -1   8     2083.34     2045.93     66.48 o 
   9  -1   8      685.49      722.11     38.03 o 
  10  -1   8       10.58        4.90     18.14 o 
  11  -1   8       78.25      150.96     28.00 o 
 -10   0   8        1.39       -0.19     24.03 o 
  -9   0   8      129.54      164.01     26.70 o 
  -8   0   8     2298.71     2267.43     74.09 o 
  -7   0   8       19.66       17.62     17.88 o 
  -6   0   8        8.41        7.89     13.22 o 
  -5   0   8      328.50      348.77     19.63 o 
  -4   0   8     1405.31     1431.46     48.17 o 
  -3   0   8     1933.73     1950.50     46.28 o 
  -2   0   8      769.94      846.81     20.47 o 
  -1   0   8        3.12        3.55      6.40 o 
   0   0   8       13.29       14.49      8.40 o 
   1   0   8     1997.78     1908.77     41.17 o 
   2   0   8      372.28      329.10     17.42 o 
   3   0   8     2614.41     2380.18     64.45 o 
   4   0   8      549.31      600.93     32.48 o 
   5   0   8      854.30      905.32     34.97 o 
   6   0   8      489.60      523.76     34.36 o 
   7   0   8     1696.05     1554.55     52.32 o 
   8   0   8      278.50      285.63     24.46 o 
   9   0   8      192.47      179.12     22.85 o 
  10   0   8        3.97        0.33     16.40 o 
  11   0   8      369.56      357.35    113.10 o 
 -10   1   8      936.56     1001.48     74.02 o 
  -9   1   8      694.44      684.64     40.28 o 
  -8   1   8       19.91        5.60     19.36 o 
  -7   1   8      132.16      136.63     16.81 o 
  -6   1   8      137.19      154.24     15.00 o 
  -5   1   8     1711.80     1805.86     51.00 o 
  -4   1   8      104.83      100.90      8.91 o 
  -3   1   8     1502.52     1415.92     67.33 o 
  -2   1   8      580.38      572.55     18.74 o 
  -1   1   8      710.84      675.63     17.36 o 
   0   1   8        1.27       11.77      5.93 o 
   1   1   8     5319.05     5397.68    104.51 o 
   2   1   8     2037.91     1839.60     92.71 o 
   3   1   8      480.34      457.59     21.70 o 
   4   1   8        2.20       -0.12      9.41 o 
   5   1   8      868.71      914.95     71.18 o 
   6   1   8       26.19       29.01     13.20 o 
   7   1   8      131.94      164.34     18.91 o 
   8   1   8      800.63      785.12     67.03 o 
   9   1   8      124.37      133.20     21.14 o 
  10   1   8      327.44      314.53     69.48 o 
  11   1   8       25.19       48.84     21.93 o 
  -9   2   8      176.41      171.67     27.76 o 
  -8   2   8      206.28      222.56     20.88 o 
  -7   2   8     1135.35     1084.12     35.02 o 
  -6   2   8        4.52       -5.95     10.94 o 
  -5   2   8     1359.53     1394.53     37.88 o 
  -4   2   8     2711.79     2716.34     60.64 o 
  -3   2   8        6.56        4.38      7.83 o 
  -2   2   8      137.21      129.28     10.59 o 
  -1   2   8     5322.57     5832.46    113.94 o 
   0   2   8      276.18      258.21     12.22 o 
   1   2   8      574.84      605.35     21.54 o 
   2   2   8      105.21       59.36     10.10 o 
   3   2   8      109.47      125.80     13.35 o 
   4   2   8      311.36      284.56     18.15 o 
   5   2   8      224.25      230.88     18.88 o 
   6   2   8      124.41      110.74     16.34 o 
   7   2   8       54.78       82.04     18.69 o 
   8   2   8       41.88       24.35     15.16 o 
   9   2   8        0.59       -2.41     14.53 o 
  10   2   8      105.70      127.60     48.34 o 
  11   2   8      967.01     1071.76     51.82 o 
  -9   3   8        0.42        1.43     22.65 o 
  -8   3   8      733.10      611.14     34.15 o 
  -7   3   8      266.68      281.42     24.53 o 
  -6   3   8      238.65      323.00     23.62 o 
  -5   3   8      141.47      172.91     16.54 o 
  -4   3   8      147.70      111.93     12.06 o 
  -3   3   8      337.63      337.41     15.94 o 
  -2   3   8      927.80      837.77     24.41 o 
  -1   3   8      927.71      952.59     25.84 o 
   0   3   8     3014.87     2937.17     61.18 o 
   1   3   8      560.47      646.61     18.97 o 
   2   3   8      155.48      184.40     14.12 o 
   3   3   8       83.19       84.19     12.27 o 
   4   3   8      317.28      301.60     18.64 o 
   5   3   8       30.26       22.96     12.13 o 
   6   3   8     1447.55     1400.87     61.55 o 
   7   3   8      208.16      213.78     20.69 o 
   8   3   8      259.49      170.69     26.43 o 
   9   3   8      485.92      531.58     33.87 o 
  10   3   8        4.81       17.37     17.12 o 
  11   3   8       16.68        3.68     23.77 o 
  -9   4   8      106.73      105.30     37.39 o 
  -8   4   8      278.15      336.66     39.27 o 
  -7   4   8       28.45       13.08     29.83 o 
  -6   4   8      143.09      183.37     20.81 o 
  -5   4   8       80.41       86.68     18.88 o 
  -4   4   8      100.78       89.39     14.92 o 
  -3   4   8      165.32      132.97     15.58 o 
  -2   4   8      573.68      655.08     58.53 o 
  -1   4   8     3612.97     3539.97     73.39 o 
   0   4   8       13.96       15.48      7.12 o 
   1   4   8      132.04      138.82     13.23 o 
   2   4   8       82.82      122.29     17.75 o 
   3   4   8     2675.73     2714.75     72.35 o 
   4   4   8       34.39       40.78     11.18 o 
   5   4   8       82.28       91.00     14.82 o 
   6   4   8      623.52      601.47     29.46 o 
   7   4   8     2861.15     2730.06     79.44 o 
   8   4   8      265.07      287.78     26.22 o 
   9   4   8      197.71      219.19     25.49 o 
  10   4   8      195.35      161.21     24.79 o 
  11   4   8       86.50       84.49     25.31 o 
  -9   5   8        2.28       -8.69     32.10 o 
  -8   5   8        5.49       19.39     21.66 o 
  -7   5   8     1536.93     1420.80    121.98 o 
  -6   5   8       20.55       -2.09     23.22 o 
  -5   5   8       24.30       32.16     16.01 o 
  -4   5   8      774.18      728.02     32.69 o 
  -3   5   8     1239.35     1291.65     44.57 o 
  -2   5   8        6.35       -0.75     10.75 o 
  -1   5   8      179.97      200.97     16.69 o 
   0   5   8       15.42       10.21      9.45 o 
   1   5   8     1287.76     1262.34     39.74 o 
   2   5   8      660.84      779.43     44.18 o 
   3   5   8       18.84        8.35     16.43 o 
   4   5   8      188.56      190.98     26.06 o 
   5   5   8      166.98      144.58     16.29 o 
   6   5   8      700.72      707.58     39.84 o 
   7   5   8      543.02      503.69     29.11 o 
   8   5   8      126.49      120.34     22.28 o 
   9   5   8      120.33      130.08     23.84 o 
  10   5   8       53.51       42.80     21.49 o 
  11   5   8       21.66       18.84     37.01 o 
  -8   6   8       19.27        6.26     21.89 o 
  -7   6   8        3.68       -5.29     24.17 o 
  -6   6   8      240.15      241.96     40.03 o 
  -5   6   8      421.92      488.61     30.68 o 
  -4   6   8     1197.99     1056.63     41.65 o 
  -3   6   8      369.51      354.50     23.62 o 
  -2   6   8      685.17      670.17     30.30 o 
  -1   6   8      590.71      543.19     26.15 o 
   0   6   8     2065.31     2039.73     59.39 o 
   1   6   8      629.78      643.89     27.35 o 
   2   6   8      292.90      303.24     30.21 o 
   3   6   8      333.96      384.81     31.34 o 
   4   6   8      192.04      244.33     29.46 o 
   5   6   8       82.25      121.60     23.41 o 
   6   6   8      507.41      489.79     39.27 o 
   7   6   8       10.83       -4.53     23.04 o 
   8   6   8      193.51      235.86     30.02 o 
   9   6   8        0.39      -11.98     20.43 o 
  10   6   8      993.61     1104.08     50.54 o 
  11   6   8       81.22       77.90     28.98 o 
  -7   7   8        1.00       11.46     23.07 o 
  -6   7   8      167.99      160.24     24.50 o 
  -5   7   8      146.22      167.84     23.04 o 
  -4   7   8       36.16       42.09     15.58 o 
  -3   7   8        1.98        0.38     13.62 o 
  -2   7   8     1237.48     1232.55     44.59 o 
  -1   7   8     1857.31     1740.20     55.54 o 
   0   7   8      909.15      913.83     35.65 o 
   1   7   8        7.56       -0.45     11.33 o 
   2   7   8     1109.03     1078.53     41.54 o 
   3   7   8       30.72       23.41     18.88 o 
   4   7   8     4541.30     4466.26    164.27 o 
   5   7   8      129.36      120.46     25.68 o 
   6   7   8      112.23      112.16     26.43 o 
   7   7   8       22.01       21.53     25.68 o 
   8   7   8     1384.65     1289.99     71.75 o 
   9   7   8      128.92      116.69     35.12 o 
  10   7   8      300.32      275.67     43.43 o 
  -6   8   8      457.08      490.30     35.79 o 
  -5   8   8       54.18       54.92     19.56 o 
  -4   8   8       56.99       75.88     19.49 o 
  -3   8   8      408.55      413.19     28.00 o 
  -2   8   8     2689.06     2647.50     79.11 o 
  -1   8   8      473.69      438.10     27.10 o 
   0   8   8      172.36      186.63     25.68 o 
   1   8   8     1190.05     1228.03     72.13 o 
   2   8   8     2901.49     2753.04     78.23 o 
   3   8   8      854.40      907.83     53.25 o 
   4   8   8      639.79      644.62     43.05 o 
   5   8   8      246.84      256.79     34.36 o 
   6   8   8      219.90      256.04     33.61 o 
   7   8   8       94.14       95.92     31.34 o 
   8   8   8      299.16      296.82     41.92 o 
   9   8   8        2.43       27.19     37.39 o 
  10   8   8       13.48       41.16     37.01 o 
  -6   9   8        3.41      -20.01     33.99 o 
  -5   9   8      134.27      160.88     26.70 o 
  -4   9   8      985.48      980.55     44.19 o 
  -3   9   8      926.55      900.06     40.85 o 
  -2   9   8        1.64        8.44     17.94 o 
  -1   9   8      365.14      346.27     30.78 o 
   0   9   8       73.25       64.75     17.48 o 
   1   9   8      631.88      636.12     31.64 o 
   2   9   8       28.22        5.03     26.43 o 
   3   9   8       93.76       79.68     26.06 o 
   4   9   8      130.47      206.19     32.10 o 
   5   9   8      201.25      212.98     32.85 o 
   6   9   8        4.01       19.64     27.94 o 
   7   9   8      167.21      198.26     36.25 o 
   8   9   8       60.97      104.23     36.25 o 
   9   9   8        2.04        0.00     34.36 o 
  -5  10   8      748.37      766.97     64.58 o 
  -4  10   8        4.88       13.88     22.69 o 
  -3  10   8      349.96      320.48     30.94 o 
  -2  10   8      118.69      135.70     29.08 o 
  -1  10   8      692.41      657.08     35.14 o 
   0  10   8        0.66       -1.53     22.47 o 
   1  10   8      127.98      142.75     51.92 o 
   2  10   8      291.82      316.08     38.14 o 
   3  10   8        1.02       -1.89     26.06 o 
   4  10   8        1.41       14.73     24.17 o 
   5  10   8      553.15      559.65     47.58 o 
   6  10   8       33.99       81.19     31.34 o 
   7  10   8      383.39      351.95     44.56 o 
   8  10   8      326.56      320.99     46.45 o 
  -3  11   8       59.86       68.37     25.63 o 
  -2  11   8      260.11      302.39     33.23 o 
  -1  11   8      142.73      148.49     38.14 o 
   0  11   8      553.36      538.92     34.55 o 
   1  11   8        0.87       -1.24     20.43 o 
   2  11   8      195.33      242.44     38.90 o 
   3  11   8        0.39       -2.27     28.32 o 
   4  11   8      255.84      339.87     42.67 o 
   5  11   8       61.30       92.90     34.36 o 
   6  11   8      135.04      149.54     35.88 o 
  -1  12   8        2.93       -9.77     24.16 o 
   0  12   8      303.52      332.64     38.33 o 
   1  12   8       50.98       27.04     22.95 o 
   2  12   8      230.21      217.14     43.05 o 
   3  12   8        3.20        3.78     33.23 o 
   4  12   8       53.55       16.24     33.61 o 
  -3 -11   9      115.05      145.01     45.69 o 
  -2 -11   9       18.05      -18.13     38.14 o 
  -1 -11   9       95.63       76.78     24.65 o 
   0 -11   9      117.94      124.37     25.70 o 
   1 -11   9      174.78      189.57     40.41 o 
   2 -11   9       83.58       67.60     36.25 o 
   3 -11   9      309.71      439.19     52.11 o 
   4 -11   9      193.02      200.15     44.18 o 
  -5 -10   9       84.87      153.08     37.01 o 
  -4 -10   9        0.70      -18.04     21.66 o 
  -3 -10   9      140.61       90.65     24.61 o 
  -2 -10   9        4.05       -5.72     31.53 o 
  -1 -10   9      424.82      463.52     32.58 o 
   0 -10   9       95.43      107.09     21.82 o 
   1 -10   9       27.25       31.06     20.66 o 
   2 -10   9      162.33      227.71     38.14 o 
   3 -10   9      500.08      531.33     49.09 o 
   4 -10   9      154.20      108.76     37.39 o 
  -6  -9   9        7.78       14.51     20.43 o 
  -5  -9   9       24.93       34.66     19.12 o 
  -4  -9   9      392.35      389.52     25.38 o 
  -3  -9   9     1241.25     1160.68     42.67 o 
  -2  -9   9      492.67      482.04     26.12 o 
  -1  -9   9       38.10       37.92     15.16 o 
   0  -9   9      117.73      114.08     17.74 o 
   1  -9   9      955.53      913.28     40.59 o 
   2  -9   9      949.52      933.89     56.27 o 
   3  -9   9       60.31       96.67     26.43 o 
   4  -9   9        3.80        9.06     27.19 o 
   5  -9   9       38.21        3.40     30.21 o 
  -7  -8   9      100.20      101.21     29.24 o 
  -6  -8   9      277.29      312.81     31.37 o 
  -5  -8   9      218.37      191.56     23.88 o 
  -4  -8   9      448.88      494.90     25.99 o 
  -3  -8   9        1.85      -13.47     13.47 o 
  -2  -8   9     1325.95     1202.65     38.15 o 
  -1  -8   9        0.11       -8.42     11.87 o 
   0  -8   9      332.09      365.37     20.91 o 
   1  -8   9      144.26      139.41     16.02 o 
   2  -8   9      267.79      254.50     23.89 o 
   3  -8   9      125.75      136.83     21.22 o 
   4  -8   9     1342.43     1378.92     94.03 o 
   5  -8   9       35.90       32.99     18.95 o 
  -7  -7   9        7.13       35.17     25.08 o 
  -6  -7   9      688.48      631.16     43.05 o 
  -5  -7   9       73.29       57.05     15.99 o 
  -4  -7   9       25.50       33.64     13.91 o 
  -3  -7   9       18.18       13.37     13.00 o 
  -2  -7   9     1810.23     1646.33     44.96 o 
  -1  -7   9     1009.54     1058.95     33.79 o 
   0  -7   9      201.98      203.46     16.89 o 
   1  -7   9      558.20      584.21     24.01 o 
   2  -7   9      623.36      530.10     32.67 o 
   3  -7   9      374.02      342.74     24.57 o 
   4  -7   9      635.27      532.35     52.87 o 
   5  -7   9      639.76      644.80     33.63 o 
   6  -7   9        0.22       31.72     28.32 o 
   7  -7   9      485.68      491.30     50.23 o 
   8  -7   9      504.58      586.84     56.64 o 
  -8  -6   9      509.05      424.64     96.11 o 
  -7  -6   9       64.96       85.38     23.84 o 
  -6  -6   9      226.95      249.61     27.20 o 
  -5  -6   9      326.43      358.95     19.68 o 
  -4  -6   9      246.45      277.37     19.30 o 
  -3  -6   9        3.61       10.00     11.59 o 
  -2  -6   9       25.01       23.83     10.78 o 
  -1  -6   9      718.74      704.70     25.64 o 
   0  -6   9      739.38      757.33     26.38 o 
   1  -6   9        4.67        3.36      9.98 o 
   2  -6   9       54.97       55.11     14.92 o 
   3  -6   9       14.37       36.22     16.05 o 
   4  -6   9       90.02       89.80     18.32 o 
   5  -6   9      277.40      256.80     23.38 o 
   6  -6   9      172.24      183.53     33.61 o 
   7  -6   9       22.10       49.29     30.21 o 
   8  -6   9      189.50      181.69     27.31 o 
   9  -6   9      101.05       98.22     68.73 o 
  -8  -5   9       81.15       54.00     24.73 o 
  -7  -5   9      345.03      277.69     56.27 o 
  -6  -5   9      572.03      506.99     67.41 o 
  -5  -5   9       93.25       99.84     14.28 o 
  -4  -5   9        3.34       -5.75     10.68 o 
  -3  -5   9     1145.29     1192.98     35.47 o 
  -2  -5   9      406.74      361.40     18.68 o 
  -1  -5   9       48.68       39.33     11.91 o 
   0  -5   9      295.71      266.70     16.02 o 
   1  -5   9     1057.73     1089.36     46.17 o 
   2  -5   9      156.92      185.93     34.36 o 
   3  -5   9       51.89       30.39     12.61 o 
   4  -5   9     1848.97     1750.47     56.13 o 
   5  -5   9      496.13      479.91     22.70 o 
   6  -5   9       71.23       61.69     28.27 o 
   7  -5   9       99.21       32.84     32.48 o 
   8  -5   9      147.09      127.46     28.70 o 
   9  -5   9       23.73       52.74     24.55 o 
  -9  -4   9      124.25       93.16     28.97 o 
  -8  -4   9      127.35      158.69     52.87 o 
  -7  -4   9      233.71      179.78     25.10 o 
  -6  -4   9      141.02      160.03     22.68 o 
  -5  -4   9       95.97      107.37     25.54 o 
  -4  -4   9      368.24      341.37     18.66 o 
  -3  -4   9      304.42      320.39     17.36 o 
  -2  -4   9     1770.48     1799.56     44.80 o 
  -1  -4   9      240.63      276.70     18.90 o 
   0  -4   9      273.63      255.16     16.94 o 
   1  -4   9       27.49       17.79      8.72 o 
   2  -4   9     4757.75     4543.16    115.26 o 
   3  -4   9        0.22        1.49      8.63 o 
   4  -4   9        5.49       -4.52      9.80 o 
   5  -4   9      162.12      238.08     18.91 o 
   6  -4   9      910.19      890.78     30.74 o 
   7  -4   9      500.56      516.96     31.48 o 
   8  -4   9        6.37      -14.01     20.21 o 
   9  -4   9      469.84      454.94     34.97 o 
  10  -4   9      445.40      399.85     52.87 o 
  -9  -3   9       63.29       66.82     27.61 o 
  -8  -3   9      162.64      166.86     46.64 o 
  -7  -3   9       58.70       69.20     20.16 o 
  -6  -3   9      112.46       65.32     19.35 o 
  -5  -3   9       50.91       88.70     17.48 o 
  -4  -3   9     2565.13     2500.27     58.34 o 
  -3  -3   9      851.00      906.57     29.49 o 
  -2  -3   9       18.18       10.55      8.84 o 
  -1  -3   9      131.92      129.65     12.26 o 
   0  -3   9      478.93      485.77     24.18 o 
   1  -3   9     2382.54     2497.74     54.95 o 
   2  -3   9      959.00      943.83     35.45 o 
   3  -3   9      291.94      293.60     16.25 o 
   4  -3   9      397.10      375.44     28.64 o 
   5  -3   9     1770.07     1744.04     44.50 o 
   6  -3   9      138.32      118.79     14.32 o 
   7  -3   9      147.71      124.55     20.96 o 
   8  -3   9      305.40      335.41     29.38 o 
   9  -3   9      144.38      181.16     26.49 o 
  10  -3   9       38.21       42.23     25.91 o 
  -9  -2   9       67.40       45.86     24.56 o 
  -8  -2   9       78.72       58.42     21.99 o 
  -7  -2   9        2.94      -10.04     18.15 o 
  -6  -2   9      953.09      985.44     42.32 o 
  -5  -2   9      492.31      508.88     28.68 o 
  -4  -2   9      276.13      299.17     16.58 o 
  -3  -2   9      328.87      355.12     17.02 o 
  -2  -2   9      456.99      503.74     26.00 o 
  -1  -2   9      800.63      766.51     27.22 o 
   0  -2   9      701.84      708.09     22.46 o 
   1  -2   9      222.47      240.24     11.08 o 
   2  -2   9       18.81       15.92      7.96 o 
   3  -2   9     3314.07     3210.86    110.14 o 
   4  -2   9        0.47        4.46      8.36 o 
   5  -2   9      256.82      287.93     21.67 o 
   6  -2   9       57.90       25.18     11.13 o 
   7  -2   9       42.62       51.20     17.87 o 
   8  -2   9      109.28      132.48     28.13 o 
   9  -2   9     1028.57      987.81     71.75 o 
  10  -2   9      129.83      115.57     25.45 o 
  -9  -1   9       10.15        8.50     24.41 o 
  -8  -1   9        0.30       -1.56     25.87 o 
  -7  -1   9      324.32      365.34     36.44 o 
  -6  -1   9      186.52      196.28     43.62 o 
  -5  -1   9      271.50      280.89     22.00 o 
  -4  -1   9      431.23      392.33     18.24 o 
  -3  -1   9     3439.53     3331.12     71.35 o 
  -2  -1   9        4.72        7.41      7.67 o 
  -1  -1   9     2467.00     2598.73     63.51 o 
   0  -1   9        3.23        6.50      7.03 o 
   1  -1   9     2220.92     2217.06     41.56 o 
   2  -1   9      559.83      557.42     23.82 o 
   3  -1   9     2294.64     2192.51     50.23 o 
   4  -1   9     2164.10     2293.50     52.97 o 
   5  -1   9       26.03       29.58      9.64 o 
   6  -1   9       27.27       21.15     11.13 o 
   7  -1   9      863.70      949.64     31.58 o 
   8  -1   9     1542.26     1470.14     53.60 o 
   9  -1   9        0.93       30.68     18.33 o 
  10  -1   9       67.21       83.82     23.50 o 
 -10   0   9      151.01      118.58     40.41 o 
  -9   0   9      166.39      245.68     29.48 o 
  -8   0   9      408.49      409.39     33.11 o 
  -7   0   9      774.08      823.47     39.51 o 
  -6   0   9      938.94      967.53     40.58 o 
  -5   0   9      113.81       84.04     15.75 o 
  -4   0   9      846.77      917.51     35.39 o 
  -3   0   9     5012.10     5295.44     91.50 o 
  -2   0   9     1096.52     1034.83     21.37 o 
  -1   0   9       18.94       21.27      7.20 o 
   0   0   9     1067.86     1022.06     39.65 o 
   1   0   9     3318.95     3292.03     84.16 o 
   2   0   9     6903.53     7293.73    195.05 o 
   3   0   9     1331.77     1304.01     47.96 o 
   4   0   9        7.71       14.22     10.91 o 
   5   0   9      414.40      396.10     23.00 o 
   6   0   9     1161.69     1073.51     41.10 o 
   7   0   9      150.78      198.61     21.46 o 
   8   0   9      130.84      130.41     21.08 o 
   9   0   9      128.34      137.17     22.31 o 
  10   0   9      519.18      522.01     35.94 o 
  11   0   9       14.46       25.05     23.40 o 
 -10   1   9       97.19      216.76     48.71 o 
  -9   1   9      600.19      614.85     45.88 o 
  -8   1   9      453.25      497.73     55.89 o 
  -7   1   9       34.94       20.30     18.28 o 
  -6   1   9       76.82      100.16     14.01 o 
  -5   1   9       19.96        1.88     10.59 o 
  -4   1   9     4266.64     4145.99     87.14 o 
  -3   1   9      455.71      479.12     23.92 o 
  -2   1   9       34.31       58.50      9.49 o 
  -1   1   9       27.12        8.46      6.79 o 
   0   1   9     2374.68     2259.73     48.92 o 
   1   1   9      698.65      643.44     47.02 o 
   2   1   9      111.82      141.88     13.97 o 
   3   1   9      256.75      318.90     18.94 o 
   4   1   9     2780.45     2673.63    106.87 o 
   5   1   9     2089.14     1911.72     58.07 o 
   6   1   9       39.00       44.04     19.64 o 
   7   1   9       40.76       65.44     21.71 o 
   8   1   9       43.23       42.57     16.15 o 
   9   1   9      305.18      286.54     26.55 o 
  10   1   9      299.41      307.13     77.79 o 
  11   1   9      370.71      330.84    102.72 o 
  -9   2   9      199.41      195.24     43.43 o 
  -8   2   9      201.21      187.40     25.86 o 
  -7   2   9      135.08      147.42     17.76 o 
  -6   2   9     2212.72     2210.65     55.73 o 
  -5   2   9       30.47       28.01     14.85 o 
  -4   2   9      606.72      674.63     48.20 o 
  -3   2   9     1134.53     1118.50     30.94 o 
  -2   2   9     4759.39     4763.60     96.50 o 
  -1   2   9      370.55      379.08     20.28 o 
   0   2   9      689.44      763.46     22.03 o 
   1   2   9     1891.99     1998.33     55.67 o 
   2   2   9       91.68       83.60     11.88 o 
   3   2   9       73.58       77.60     12.15 o 
   4   2   9      393.03      400.45     21.48 o 
   5   2   9     1880.25     1793.54     55.40 o 
   6   2   9      584.20      552.60     55.70 o 
   7   2   9       24.14       15.52     14.62 o 
   8   2   9      328.23      278.11     33.61 o 
   9   2   9        2.54       20.89     16.14 o 
  10   2   9      409.62      382.84     98.56 o 
  11   2   9        3.17       17.27     23.01 o 
  -9   3   9      408.72      425.97     53.62 o 
  -8   3   9      422.45      435.01     34.97 o 
  -7   3   9      943.45      971.93     43.14 o 
  -6   3   9        4.29       11.75     16.38 o 
  -5   3   9      350.80      358.20     24.46 o 
  -4   3   9       69.01       41.19     13.08 o 
  -3   3   9      851.31      774.87     24.97 o 
  -2   3   9      464.04      498.88     23.95 o 
  -1   3   9     2978.45     2978.15     63.44 o 
   0   3   9     3274.59     3230.93     67.29 o 
   1   3   9      474.01      426.96     21.34 o 
   2   3   9      561.30      631.80     63.63 o 
   3   3   9      911.82      860.11     34.36 o 
   4   3   9     1393.35     1308.41     42.85 o 
   5   3   9        4.49       10.80     12.85 o 
   6   3   9       32.49       11.81     13.47 o 
   7   3   9       30.77       44.48     16.67 o 
   8   3   9      467.04      519.12     31.88 o 
   9   3   9      421.23      415.58     31.53 o 
  10   3   9       95.23       79.63     21.86 o 
  11   3   9      243.29      222.54     28.57 o 
  -9   4   9      155.13      173.71     41.54 o 
  -8   4   9       16.27       15.44     20.82 o 
  -7   4   9      790.90      714.57     80.62 o 
  -6   4   9     1642.63     1523.06     53.99 o 
  -5   4   9      432.50      511.92     28.43 o 
  -4   4   9      816.67      767.15     32.83 o 
  -3   4   9       96.41      126.34     28.32 o 
  -2   4   9     3753.12     3893.99    100.80 o 
  -1   4   9      291.13      288.92     18.15 o 
   0   4   9        3.69        9.42      7.38 o 
   1   4   9       24.62       38.33      9.88 o 
   2   4   9      589.10      575.75     25.33 o 
   3   4   9      278.66      265.76     19.35 o 
   4   4   9      564.82      536.92     40.03 o 
   5   4   9      452.55      422.93     23.48 o 
   6   4   9      556.37      597.06     29.10 o 
   7   4   9      433.44      434.94     56.83 o 
   8   4   9      406.74      415.94     29.75 o 
   9   4   9      193.08      149.16     22.22 o 
  10   4   9       57.42       36.09     24.17 o 
  11   4   9        7.02        4.90     24.19 o 
  -8   5   9      373.78      456.41     36.97 o 
  -7   5   9        0.52       -1.81     18.52 o 
  -6   5   9       92.67       50.90     19.61 o 
  -5   5   9        1.27        5.68     14.82 o 
  -4   5   9      951.18      943.79     40.03 o 
  -3   5   9      351.50      338.83     22.96 o 
  -2   5   9      662.61      688.27     30.44 o 
  -1   5   9      184.60      229.06     19.07 o 
   0   5   9     1412.89     1409.94     36.58 o 
   1   5   9      460.21      439.94     33.23 o 
   2   5   9      866.08      854.96     47.96 o 
   3   5   9      109.20      108.76     21.90 o 
   4   5   9       22.85       24.17     21.71 o 
   5   5   9      597.43      582.63     30.02 o 
   6   5   9      483.10      527.33     29.08 o 
   7   5   9      393.42      497.96     50.04 o 
   8   5   9      128.11      121.01     20.85 o 
   9   5   9       87.09       66.88     21.77 o 
  10   5   9      294.30      277.38     29.94 o 
  11   5   9      810.67      993.55     74.02 o 
  -8   6   9      319.39      269.25     43.43 o 
  -7   6   9        4.15       46.07     22.43 o 
  -6   6   9       79.13       96.83     21.58 o 
  -5   6   9       48.43       66.14     18.40 o 
  -4   6   9     1091.50     1057.77     42.81 o 
  -3   6   9      168.71      152.82     18.40 o 
  -2   6   9        2.92        8.60     14.54 o 
  -1   6   9       30.73       28.45     12.36 o 
   0   6   9     1943.44     1930.90     57.79 o 
   1   6   9      418.33      406.33     32.10 o 
   2   6   9      209.43      179.00     26.43 o 
   3   6   9      204.18      257.92     28.70 o 
   4   6   9       76.24       26.06     18.13 o 
   5   6   9     1519.19     1519.22     72.88 o 
   6   6   9      130.69      118.20     27.94 o 
   7   6   9      145.66      125.37     27.19 o 
   8   6   9       21.32       -4.15     26.81 o 
   9   6   9     1346.56     1316.81     76.66 o 
  10   6   9       37.25       61.18     30.21 o 
  -7   7   9       77.74       94.06     26.25 o 
  -6   7   9      132.12      118.17     24.50 o 
  -5   7   9      844.78      761.98     57.02 o 
  -4   7   9       21.31       42.84     17.18 o 
  -3   7   9       38.66       32.99     16.41 o 
  -2   7   9      531.43      547.41     29.64 o 
  -1   7   9      101.73      122.55     23.22 o 
   0   7   9      998.49      871.03     61.37 o 
   1   7   9        2.29       -8.31     16.99 o 
   2   7   9       97.21      117.07     26.06 o 
   3   7   9     2203.20     2041.11     89.12 o 
   4   7   9      860.14      723.17     46.45 o 
   5   7   9       91.00       90.63     23.04 o 
   6   7   9       68.70      110.65     28.70 o 
   7   7   9       89.61       99.32     29.46 o 
   8   7   9      799.43      843.63     58.91 o 
   9   7   9      197.63      216.38     40.03 o 
  10   7   9      130.20       80.06     36.25 o 
  -6   8   9        5.56       10.08     21.70 o 
  -5   8   9       66.76       62.80     25.30 o 
  -4   8   9      262.26      253.49     25.86 o 
  -3   8   9      542.28      529.97     30.92 o 
  -2   8   9     1348.31     1187.02     45.93 o 
  -1   8   9       28.73       18.33     15.69 o 
   0   8   9       45.90       70.75     16.69 o 
   1   8   9      385.53      381.03     35.88 o 
   2   8   9     2780.79     2948.18    119.71 o 
   3   8   9      812.59      830.04     52.87 o 
   4   8   9      482.02      519.62     43.05 o 
   5   8   9        3.96       29.83     21.90 o 
   6   8   9      854.71      864.78     56.27 o 
   7   8   9      843.46      816.06     57.40 o 
   8   8   9      253.77      298.33     44.94 o 
   9   8   9        6.21      -12.84     35.88 o 
  -5   9   9       64.52       29.88     25.49 o 
  -4   9   9       62.19       34.12     21.24 o 
  -3   9   9       83.50       69.19     21.09 o 
  -2   9   9       65.69       43.34     19.09 o 
  -1   9   9       52.76       60.86     18.40 o 
   0   9   9      873.11      864.41     75.90 o 
   1   9   9       20.68       15.86     22.66 o 
   2   9   9     1106.24     1026.03     60.42 o 
   3   9   9      507.04      511.69     44.56 o 
   4   9   9      438.80      415.40     42.29 o 
   5   9   9      115.18      148.41     30.97 o 
   6   9   9      535.08      549.46     47.20 o 
   7   9   9       54.79       63.82     34.36 o 
   8   9   9      129.09      150.30     39.65 o 
   9   9   9       23.71       43.05     41.54 o 
  -4  10   9       98.89       84.97     37.01 o 
  -3  10   9      237.48      219.55     33.61 o 
  -2  10   9      288.22      329.96     29.77 o 
  -1  10   9        1.02      -13.82     19.08 o 
   0  10   9      689.79      665.10     53.60 o 
   1  10   9      243.04      244.71     35.88 o 
   2  10   9      110.36      129.53     32.10 o 
   3  10   9      455.99      435.03     43.81 o 
   4  10   9      721.92      784.72     55.89 o 
   5  10   9      150.60       79.68     31.34 o 
   6  10   9        8.38      -29.46     29.46 o 
   7  10   9       24.98      -13.22     33.23 o 
   8  10   9       10.94       23.04     36.25 o 
  -3  11   9       25.02      -13.97     33.23 o 
  -2  11   9      560.96      560.73     38.43 o 
  -1  11   9      317.61      334.90     31.77 o 
   0  11   9      226.32      287.98     29.70 o 
   1  11   9      344.71      351.95     43.81 o 
   2  11   9      122.96      128.40     35.50 o 
   3  11   9       19.29       47.96     33.23 o 
   4  11   9      282.89      255.28     42.29 o 
   5  11   9      248.69      260.94     42.67 o 
   6  11   9       10.80      -15.11     36.63 o 
   7  11   9      118.98      109.89     41.16 o 
  -1  12   9      580.20      535.11     57.40 o 
   0  12   9      183.72      174.09     43.05 o 
   1  12   9      309.95      315.32     44.56 o 
   2  12   9        1.01       -3.02     35.88 o 
   3  12   9      124.59      159.36     40.78 o 
   4  12   9      283.82      249.62     44.18 o 
   5  12   9       76.65      109.89     40.41 o 
  -2 -11  10       18.34        6.42     38.14 o 
  -1 -11  10       83.96       76.66     37.76 o 
  -4 -10  10      147.55       94.10     28.32 o 
  -3 -10  10        1.05       -0.18     23.21 o 
  -2 -10  10       12.35       -9.93     21.68 o 
  -1 -10  10       91.53       81.91     39.65 o 
   0 -10  10       40.17       29.08     31.34 o 
   1 -10  10      104.16       52.11     33.23 o 
   2 -10  10      432.20      504.14     50.23 o 
   3 -10  10      105.65       82.70     35.12 o 
   4 -10  10        5.29      -11.71     33.61 o 
  -5  -9  10       61.32       86.05     22.86 o 
  -4  -9  10      236.02      260.08     23.59 o 
  -3  -9  10      688.52      683.56     32.16 o 
  -2  -9  10      199.27      194.03     20.71 o 
  -1  -9  10       25.28        0.79     16.06 o 
   0  -9  10       42.64       60.36     15.97 o 
   1  -9  10      731.62      756.86     38.18 o 
   2  -9  10      287.33      282.49     26.57 o 
   3  -9  10      353.75      286.62     39.65 o 
   4  -9  10        0.10       -0.38     27.94 o 
   5  -9  10      750.67      817.20     58.91 o 
  -6  -8  10        9.07       27.76     26.44 o 
  -5  -8  10      746.13      719.59     45.17 o 
  -4  -8  10       63.19       39.27     16.68 o 
  -3  -8  10      206.63      224.90     21.27 o 
  -2  -8  10       17.95        7.67     14.87 o 
  -1  -8  10     1350.07     1176.91     38.22 o 
   0  -8  10       25.89       21.07     14.08 o 
   1  -8  10      347.60      390.96     28.27 o 
   2  -8  10      378.66      401.43     29.93 o 
   3  -8  10      240.20      313.96     27.50 o 
   4  -8  10        1.00       25.45     24.73 o 
   5  -8  10      336.28      337.58     31.27 o 
   6  -8  10      254.79      326.65     46.83 o 
  -7  -7  10      296.27      311.62     34.70 o 
  -6  -7  10      200.21      257.64     31.75 o 
  -5  -7  10      242.34      292.00     22.62 o 
  -4  -7  10       82.68       60.68     23.02 o 
  -3  -7  10       13.25       30.92     13.54 o 
  -2  -7  10      874.83      877.82     31.61 o 
  -1  -7  10     2120.35     2060.19     53.24 o 
   0  -7  10      725.24      607.88     25.86 o 
   1  -7  10       57.51       64.00     21.53 o 
   2  -7  10      628.85      589.71     30.96 o 
   3  -7  10      781.79      795.15     37.24 o 
   4  -7  10      558.45      605.64     45.13 o 
   5  -7  10        4.26      -18.06     18.06 o 
   6  -7  10      210.10      268.50     44.18 o 
   7  -7  10        8.31        0.38     33.61 o 
   8  -7  10      501.61      510.56     61.18 o 
  -7  -6  10      233.15      198.40     31.91 o 
  -6  -6  10      338.52      353.54     32.97 o 
  -5  -6  10       18.75       -8.70     13.68 o 
  -4  -6  10      299.46      355.73     21.99 o 
  -3  -6  10     1018.71      905.51     31.87 o 
  -2  -6  10      287.30      291.85     27.67 o 
  -1  -6  10      146.89      140.58     23.03 o 
   0  -6  10      426.38      426.58     20.39 o 
   1  -6  10       18.89       -9.44     22.28 o 
   2  -6  10      476.71      507.15     33.23 o 
   3  -6  10      265.56      290.35     23.31 o 
   4  -6  10       16.29        9.35     15.96 o 
   5  -6  10      372.35      380.63     36.06 o 
   6  -6  10      711.58      776.79     58.53 o 
   7  -6  10        1.86       -7.18     30.21 o 
   8  -6  10        8.82       26.07     23.76 o 
   9  -6  10      428.17      482.24     57.02 o 
  -7  -5  10      104.83       65.52     22.70 o 
  -6  -5  10      861.02      932.03     43.64 o 
  -5  -5  10        1.56       -4.01     12.49 o 
  -4  -5  10      132.47      158.54     25.89 o 
  -3  -5  10      198.62      204.12     16.76 o 
  -2  -5  10       18.99       10.69     12.67 o 
  -1  -5  10      319.60      381.30     30.56 o 
   0  -5  10      376.12      430.43     31.61 o 
   1  -5  10      158.72      174.39     19.09 o 
   2  -5  10       80.97       67.04     15.62 o 
   3  -5  10     1653.44     1669.97     54.69 o 
   4  -5  10      213.53      231.30     22.24 o 
   5  -5  10      584.00      609.24     33.06 o 
   6  -5  10        3.35       -0.96     14.05 o 
   7  -5  10      257.28      335.48     28.97 o 
   8  -5  10       37.78       31.49     25.49 o 
   9  -5  10      182.49      166.54     46.26 o 
  -8  -4  10        5.00        4.61     24.03 o 
  -7  -4  10      208.83      165.25     26.03 o 
  -6  -4  10        6.22       10.37     19.06 o 
  -5  -4  10      369.09      424.94     28.96 o 
  -4  -4  10       51.59       29.94     11.59 o 
  -3  -4  10      845.01      835.97     28.88 o 
  -2  -4  10       27.28       11.21     10.15 o 
  -1  -4  10       40.51       36.82     10.79 o 
   0  -4  10       16.65       11.72      8.72 o 
   1  -4  10     2240.10     2199.68     65.05 o 
   2  -4  10        0.76        6.12     12.63 o 
   3  -4  10       81.30       70.72     17.75 o 
   4  -4  10      141.16      165.47     15.26 o 
   5  -4  10       40.53       38.07     12.60 o 
   6  -4  10      248.06      269.03     19.26 o 
   7  -4  10      997.97     1001.03     54.38 o 
   8  -4  10       39.06       27.18     29.64 o 
   9  -4  10       15.68       37.42     24.94 o 
  -8  -3  10      329.40      329.75     45.69 o 
  -7  -3  10       23.82       24.36     20.95 o 
  -6  -3  10        2.41       -7.98     17.18 o 
  -5  -3  10      806.07      736.58     45.32 o 
  -4  -3  10      304.93      302.23     18.30 o 
  -3  -3  10       31.06       33.86     10.46 o 
  -2  -3  10       52.27       22.33     13.18 o 
  -1  -3  10      576.14      541.81     21.13 o 
   0  -3  10     1163.57     1250.91     33.39 o 
   1  -3  10      294.12      303.05     20.42 o 
   2  -3  10       63.20       52.49     13.59 o 
   3  -3  10      808.10      873.63     45.88 o 
   4  -3  10      371.92      345.17     18.59 o 
   5  -3  10       88.56       85.96     13.05 o 
   6  -3  10      724.41      717.54     28.21 o 
   7  -3  10      235.99      234.41     24.69 o 
   8  -3  10       47.89       46.20     20.36 o 
   9  -3  10       44.47       23.73     22.95 o 
  10  -3  10      492.27      558.52     56.64 o 
  -9  -2  10      352.06      404.32     39.33 o 
  -8  -2  10      414.76      455.01     41.73 o 
  -7  -2  10       97.05       92.51     29.27 o 
  -6  -2  10      376.61      419.66     29.61 o 
  -5  -2  10      200.90      189.12     22.28 o 
  -4  -2  10       76.87       61.60     11.77 o 
  -3  -2  10       68.24      104.58     20.55 o 
  -2  -2  10      441.90      444.44     23.67 o 
  -1  -2  10       52.71       49.31     16.34 o 
   0  -2  10      261.47      286.85     15.09 o 
   1  -2  10      447.20      388.23     21.82 o 
   2  -2  10     1089.01     1059.21     54.37 o 
   3  -2  10       30.80       32.84      9.77 o 
   4  -2  10     1632.10     1648.13     42.29 o 
   5  -2  10      148.63      137.98     22.37 o 
   6  -2  10       77.37       88.99     28.07 o 
   7  -2  10        0.73        5.50     12.43 o 
   8  -2  10      891.71     1036.60     62.69 o 
   9  -2  10      364.94      332.55     91.20 o 
  10  -2  10       11.66       11.13     24.62 o 
  -9  -1  10       93.63      118.90     28.41 o 
  -8  -1  10      212.13      255.94     41.35 o 
  -7  -1  10       69.60       85.85     21.22 o 
  -6  -1  10       64.26       41.08     17.35 o 
  -5  -1  10       39.23       35.90     18.32 o 
  -4  -1  10      351.55      375.11     28.54 o 
  -3  -1  10      672.78      687.61     40.16 o 
  -2  -1  10      967.04      971.16     28.67 o 
  -1  -1  10       61.53       54.75      9.60 o 
   0  -1  10        2.97       -3.60      6.25 o 
   1  -1  10      636.07      616.01     20.93 o 
   2  -1  10      438.67      433.33     17.76 o 
   3  -1  10     3919.79     3894.73     93.95 o 
   4  -1  10       39.67       65.81     14.84 o 
   5  -1  10      119.47      131.24     23.81 o 
   6  -1  10      173.02      248.59     18.11 o 
   7  -1  10     2448.13     2427.00     66.32 o 
   8  -1  10      237.17      219.55     25.11 o 
   9  -1  10      311.61      285.16     40.03 o 
  10  -1  10        0.09      -20.50     20.50 o 
  -9   0  10      633.28      642.23     42.84 o 
  -8   0  10      222.86      221.50     27.53 o 
  -7   0  10        8.12        3.42     17.37 o 
  -6   0  10      611.36      609.31     33.90 o 
  -5   0  10     2782.82     2786.36     81.58 o 
  -4   0  10     4007.71     3871.61     82.64 o 
  -3   0  10      621.05      658.37     19.61 o 
  -2   0  10       36.78       39.01      8.10 o 
  -1   0  10     1642.72     1592.90     38.17 o 
   0   0  10       26.78       20.20      7.53 o 
   1   0  10     1322.95     1302.83     84.78 o 
   2   0  10      562.63      654.49     47.20 o 
   3   0  10     1310.28     1320.08     43.20 o 
   4   0  10      374.40      344.27     21.40 o 
   5   0  10     1909.50     1890.88    131.42 o 
   6   0  10      138.31      164.37     19.25 o 
   7   0  10      276.94      211.23     27.00 o 
   8   0  10      408.05      411.93     37.57 o 
   9   0  10      105.64       84.70     21.28 o 
  10   0  10       44.57       49.84     21.38 o 
  -9   1  10      107.66      113.48     30.58 o 
  -8   1  10      136.88      162.33     26.97 o 
  -7   1  10      278.69      303.67     28.81 o 
  -6   1  10      132.29      126.75     48.90 o 
  -5   1  10     1278.97     1380.14     45.86 o 
  -4   1  10      502.06      525.25     44.34 o 
  -3   1  10      730.50      703.78     24.11 o 
  -2   1  10      819.43      821.83     27.08 o 
  -1   1  10     5896.15     5786.20    141.04 o 
   0   1  10      160.38      160.42     11.27 o 
   1   1  10      327.06      331.58     19.89 o 
   2   1  10      692.84      632.15     26.52 o 
   3   1  10       44.28       10.57     10.15 o 
   4   1  10      165.23      193.88     17.36 o 
   5   1  10     3564.42     3212.30     88.49 o 
   6   1  10     2172.12     2256.66    102.15 o 
   7   1  10      575.29      526.29     30.41 o 
   8   1  10       85.75       75.26     18.24 o 
   9   1  10      411.71      295.86     84.40 o 
  10   1  10      416.74      412.06     99.88 o 
  -8   2  10      235.67      152.19     39.27 o 
  -7   2  10     1042.28     1039.87     46.28 o 
  -6   2  10        8.28       -1.99     12.73 o 
  -5   2  10       78.30       70.78     13.34 o 
  -4   2  10     1898.44     2039.16     49.96 o 
  -3   2  10      684.36      744.82     25.37 o 
  -2   2  10      553.49      549.47     20.92 o 
  -1   2  10       55.77       42.63      9.29 o 
   0   2  10     2556.13     2659.49     71.70 o 
   1   2  10      181.87      207.80     20.96 o 
   2   2  10      466.05      438.04     40.60 o 
   3   2  10      899.43      951.81     34.97 o 
   4   2  10      909.33      864.90     33.50 o 
   5   2  10     1373.99     1357.00    147.47 o 
   6   2  10     1735.70     1627.26     54.19 o 
   7   2  10      290.75      328.16     37.39 o 
   8   2  10       91.35       55.56     17.90 o 
   9   2  10      585.40      526.67     47.02 o 
  10   2  10       63.94       50.79     20.26 o 
  -8   3  10      421.47      410.11     51.36 o 
  -7   3  10       44.52       38.81     22.28 o 
  -6   3  10      771.12      749.08     37.01 o 
  -5   3  10      144.27      123.91     19.57 o 
  -4   3  10       28.62       22.99     16.05 o 
  -3   3  10      199.66      218.54     13.30 o 
  -2   3  10     2930.38     2913.20     64.24 o 
  -1   3  10     1967.87     1897.10     38.98 o 
   0   3  10      290.15      276.26     18.56 o 
   1   3  10        7.65       -5.20     10.40 o 
   2   3  10      199.73      218.63     17.57 o 
   3   3  10      496.85      495.22     41.54 o 
   4   3  10      179.58      222.93     21.53 o 
   5   3  10      157.52      185.83     18.69 o 
   6   3  10      678.72      619.45     31.34 o 
   7   3  10      862.96      947.70     40.05 o 
   8   3  10      158.25      102.10     20.77 o 
   9   3  10      156.82      141.77     64.58 o 
  10   3  10      117.97       97.58     32.85 o 
  11   3  10       46.84       80.81     41.92 o 
  -8   4  10      215.03      222.18     30.04 o 
  -7   4  10      626.06      633.18     37.24 o 
  -6   4  10      479.74      492.38     31.64 o 
  -5   4  10      594.25      519.08     29.87 o 
  -4   4  10     1883.58     1772.76     57.38 o 
  -3   4  10      587.91      614.03     29.24 o 
  -2   4  10       81.78       65.17     14.08 o 
  -1   4  10     1265.02     1378.63     70.62 o 
   0   4  10     1335.37     1364.39     63.06 o 
   1   4  10       83.45       82.00     36.44 o 
   2   4  10        2.07       -3.99     10.59 o 
   3   4  10     1200.40     1272.49     42.39 o 
   4   4  10      297.43      264.92     19.61 o 
   5   4  10       10.09        0.02     13.01 o 
   6   4  10      272.09      266.60     38.52 o 
   7   4  10     1535.50     1458.42     75.15 o 
   8   4  10       29.26       22.74     18.79 o 
   9   4  10      126.53       96.87     89.50 o 
  10   4  10       29.85       11.36     21.71 o 
  11   4  10       37.75       55.13     45.69 o 
  -8   5  10       22.81       46.91     32.10 o 
  -7   5  10      373.28      342.88     33.42 o 
  -6   5  10      555.67      540.98     33.80 o 
  -5   5  10      118.27      159.83     21.36 o 
  -4   5  10       61.86       64.98     20.01 o 
  -3   5  10      895.53      879.58     36.98 o 
  -2   5  10      564.96      603.91     40.03 o 
  -1   5  10       13.65       -5.25     12.25 o 
   0   5  10        5.51       -4.15     17.75 o 
   1   5  10     1339.15     1476.17     69.11 o 
   2   5  10     1080.73      972.40     52.87 o 
   3   5  10       73.37       37.76     19.26 o 
   4   5  10       73.05      107.25     23.04 o 
   5   5  10      299.58      319.86     34.74 o 
   6   5  10      468.62      419.23     26.52 o 
   7   5  10        9.62       13.15     16.29 o 
   8   5  10       41.41        8.49     18.76 o 
   9   5  10      247.22      245.14     79.49 o 
  10   5  10      116.13      132.92     52.49 o 
  11   5  10        6.10       19.64     44.18 o 
  -7   6  10       43.78       48.65     24.83 o 
  -6   6  10      269.95      300.18     29.70 o 
  -5   6  10      670.97      726.66     58.34 o 
  -4   6  10      450.21      404.36     28.70 o 
  -3   6  10      234.70      243.57     24.36 o 
  -2   6  10       11.66       17.33     13.20 o 
  -1   6  10      272.99      266.07     31.53 o 
   0   6  10     2126.20     2144.20     91.01 o 
   1   6  10      302.57      347.80     33.23 o 
   2   6  10      154.81      145.77     26.06 o 
   3   6  10        1.06       -4.15     18.50 o 
   4   6  10     1621.69     1574.35     74.39 o 
   5   6  10       18.39        8.31     20.77 o 
   6   6  10       11.98       33.61     20.77 o 
   7   6  10       13.82       21.90     21.15 o 
   8   6  10      322.53      273.41     37.39 o 
   9   6  10        0.27       15.11     33.61 o 
  10   6  10      550.13      628.00     56.27 o 
  -6   7  10      325.46      346.44     32.31 o 
  -5   7  10       25.28       40.90     20.32 o 
  -4   7  10      206.66      184.49     23.60 o 
  -3   7  10       37.16       23.79     17.57 o 
  -2   7  10     1117.77     1141.39     83.08 o 
  -1   7  10        0.12        4.16     13.70 o 
   0   7  10      286.13      234.13     30.59 o 
   1   7  10       15.53       12.46     19.64 o 
   2   7  10       33.43       53.62     23.79 o 
   3   7  10       27.02       26.06     22.66 o 
   4   7  10      481.13      375.74     37.39 o 
   5   7  10        8.76        4.15     22.28 o 
   6   7  10      271.19      157.47     32.48 o 
   7   7  10      341.80      306.26     39.27 o 
   8   7  10      104.34      169.93     37.76 o 
   9   7  10      409.93      428.24     50.23 o 
  -6   8  10       11.34       -0.38     34.74 o 
  -5   8  10      295.55      354.65     32.03 o 
  -4   8  10      376.86      409.77     32.30 o 
  -3   8  10      341.01      350.13     32.10 o 
  -2   8  10      153.23      196.55     22.92 o 
  -1   8  10      357.87      367.47     27.77 o 
   0   8  10       40.56       43.05     23.04 o 
   1   8  10      489.95      552.10     43.81 o 
   2   8  10      835.73      982.98     60.04 o 
   3   8  10       61.90       68.73     26.06 o 
   4   8  10      279.96      328.16     37.39 o 
   5   8  10      355.99      290.02     38.14 o 
   6   8  10        0.71        4.53     25.68 o 
   7   8  10      723.36      759.80     56.64 o 
   8   8  10        1.33      -13.59     31.34 o 
   9   8  10      119.42      144.26     41.54 o 
  -5   9  10       87.11      106.49     40.41 o 
  -4   9  10       41.30       31.19     21.58 o 
  -3   9  10      483.79      493.10     33.74 o 
  -2   9  10       14.01       10.01     19.94 o 
  -1   9  10      193.66      252.62     25.89 o 
   0   9  10        4.61      -13.59     22.66 o 
   1   9  10      458.77      404.07     40.78 o 
   2   9  10      659.16      694.09     51.74 o 
   3   9  10      360.49      343.65     40.78 o 
   4   9  10        0.51       -9.44     25.30 o 
   5   9  10      912.57      803.60     56.27 o 
   6   9  10        9.36       35.12     30.21 o 
   7   9  10        5.33      -13.22     30.97 o 
   8   9  10      156.55      191.46     42.29 o 
  -4  10  10       99.65      112.53     40.03 o 
  -3  10  10        3.47       10.73     24.23 o 
  -2  10  10       26.39       34.38     22.29 o 
  -1  10  10      395.46      394.71     31.62 o 
   0  10  10      190.27      118.58     30.21 o 
   1  10  10        1.47      -26.06     26.06 o 
   2  10  10      413.96      444.47     47.58 o 
   3  10  10        0.61       15.86     29.08 o 
   4  10  10      106.04       86.10     31.34 o 
   5  10  10      306.05      257.17     40.03 o 
   6  10  10      728.39      693.71     57.78 o 
   7  10  10       12.31       81.57     38.52 o 
  -2  11  10        4.14        8.69     35.50 o 
  -1  11  10       47.06       40.78     35.50 o 
   1  11  10       19.91       16.24     32.10 o 
   2  11  10       10.61      -13.97     34.36 o 
   3  11  10       26.12       -5.29     32.85 o 
   4  11  10      418.26      419.17     50.60 o 
   5  11  10      306.03      298.71     47.20 o 
   6  11  10        4.69       45.69     38.90 o 
  -3 -10  11     1399.96     1513.17     88.74 o 
  -2 -10  11      162.92       87.99     36.25 o 
  -5  -9  11        6.39      -12.08     30.97 o 
  -4  -9  11      453.01      492.70     30.83 o 
  -3  -9  11      309.60      363.24     35.35 o 
  -2  -9  11        2.44       -6.80     17.20 o 
  -1  -9  11       27.25       20.09     19.71 o 
   0  -9  11      177.24      168.47     25.22 o 
   1  -9  11        5.97       37.69     26.06 o 
   2  -9  11      128.73      139.80     24.83 o 
   3  -9  11        5.52       -4.98     20.95 o 
   4  -9  11      279.12      214.50     40.03 o 
   5  -9  11        9.97       10.95     36.63 o 
  -5  -8  11      183.68      137.22     33.29 o 
  -4  -8  11       18.86        1.83     17.79 o 
  -3  -8  11      144.09      136.87     19.68 o 
  -2  -8  11      659.74      592.64     28.47 o 
  -1  -8  11       41.43       81.25     38.52 o 
   0  -8  11      704.14      725.13     40.97 o 
   1  -8  11       51.05       59.32     18.52 o 
   2  -8  11       11.82       15.72     19.07 o 
   3  -8  11       82.11       75.77     22.80 o 
   4  -8  11     1062.55      954.04     43.97 o 
   5  -8  11      214.08      249.63     28.43 o 
   6  -8  11        5.38      -32.85     32.85 o 
  -6  -7  11      468.17      508.67     58.16 o 
  -5  -7  11      253.38      238.48     22.82 o 
  -4  -7  11       27.72        0.92     15.66 o 
  -3  -7  11       73.70       44.62     16.24 o 
  -2  -7  11      898.76      901.28     32.85 o 
  -1  -7  11      962.66      908.92     39.60 o 
   0  -7  11        5.27        4.02     16.15 o 
   1  -7  11     1604.32     1498.87     53.78 o 
   2  -7  11      179.62      203.09     23.41 o 
   3  -7  11      285.23      331.81     27.41 o 
   4  -7  11       81.67       53.83     22.47 o 
   5  -7  11      422.09      440.43     32.19 o 
   6  -7  11        6.69       25.68     35.12 o 
   7  -7  11      131.81      145.01     46.07 o 
  -7  -6  11      567.95      564.18     57.78 o 
  -6  -6  11       90.18       63.89     25.03 o 
  -5  -6  11      392.67      369.44     29.44 o 
  -4  -6  11       23.66       47.39     14.77 o 
  -3  -6  11     1252.40     1208.05     38.56 o 
  -2  -6  11      344.63      316.72     20.59 o 
  -1  -6  11     1935.53     1709.01     57.90 o 
   0  -6  11       26.76       33.55     15.69 o 
   1  -6  11      114.71      141.71     19.74 o 
   2  -6  11      109.14       85.20     18.87 o 
   3  -6  11      767.37      768.56     36.18 o 
   4  -6  11      796.24      813.92     60.42 o 
   5  -6  11      553.98      528.79     36.25 o 
   6  -6  11       25.49       -0.29     19.07 o 
   7  -6  11       73.89       17.37     38.14 o 
   8  -6  11       71.34       35.12     41.92 o 
  -7  -5  11      135.28      130.71     29.27 o 
  -6  -5  11      141.05      157.50     42.11 o 
  -5  -5  11      963.96      882.69     42.59 o 
  -4  -5  11       11.25       27.12     13.77 o 
  -3  -5  11       73.53       69.06     24.73 o 
  -2  -5  11      198.93      247.62     29.08 o 
  -1  -5  11       10.78      -11.85     12.14 o 
   0  -5  11       99.92      101.21     25.30 o 
   1  -5  11      647.82      575.68     35.50 o 
   2  -5  11      841.00      841.70     36.16 o 
   3  -5  11      517.04      523.55     51.17 o 
   4  -5  11       15.18       33.18     17.14 o 
   5  -5  11       59.84       61.88     19.05 o 
   6  -5  11      919.52     1003.60     47.20 o 
   7  -5  11      455.31      522.41     35.79 o 
   8  -5  11      154.34      194.43     27.86 o 
   9  -5  11      187.18      208.08     44.18 o 
  -8  -4  11     1041.77     1123.08     77.41 o 
  -7  -4  11      128.31      128.68     25.91 o 
  -6  -4  11       12.54        0.02     19.98 o 
  -5  -4  11      496.46      505.50     31.64 o 
  -4  -4  11     1747.27     1602.09     44.68 o 
  -3  -4  11       37.66       39.22     12.44 o 
  -2  -4  11       48.98       84.13     13.58 o 
  -1  -4  11      166.71      182.74     15.41 o 
   0  -4  11      562.14      556.29     43.05 o 
   1  -4  11      534.29      536.13     34.74 o 
   2  -4  11      293.48      341.97     40.03 o 
   3  -4  11       22.15        1.87     14.28 o 
   4  -4  11      109.96      141.22     19.73 o 
   5  -4  11      685.75      643.91     33.71 o 
   6  -4  11        5.86       14.26     13.90 o 
   7  -4  11       76.13       47.58     30.59 o 
   8  -4  11      205.88      250.32     29.97 o 
   9  -4  11      361.31      425.86     36.97 o 
  -8  -3  11        2.31        4.55     28.51 o 
  -7  -3  11       67.49       42.32     23.46 o 
  -6  -3  11      386.13      455.22     32.83 o 
  -5  -3  11      580.65      562.37     33.38 o 
  -4  -3  11     1289.71     1249.94     62.92 o 
  -3  -3  11      108.50      111.65     14.12 o 
  -2  -3  11      278.83      264.42     16.95 o 
  -1  -3  11      361.95      368.86     18.40 o 
   0  -3  11      318.37      347.17     23.34 o 
   1  -3  11     1194.12     1184.55     42.37 o 
   2  -3  11      141.33      113.31     16.39 o 
   3  -3  11      367.02      374.92     36.82 o 
   4  -3  11       45.67       46.49     12.60 o 
   5  -3  11     1231.62     1270.70     37.73 o 
   6  -3  11       93.27      108.37     20.30 o 
   7  -3  11        1.88        0.49     25.30 o 
   8  -3  11        0.66      -12.48     19.77 o 
   9  -3  11      385.89      372.35     34.78 o 
  -8  -2  11       20.73       10.72     25.86 o 
  -7  -2  11      516.95      561.99     37.65 o 
  -6  -2  11      600.85      622.43     70.81 o 
  -5  -2  11      509.75      542.39     26.50 o 
  -4  -2  11      236.18      210.45     24.41 o 
  -3  -2  11      328.27      297.26     18.45 o 
  -2  -2  11       14.02        5.91      9.94 o 
  -1  -2  11      918.40      884.17     27.44 o 
   0  -2  11      336.30      371.42     42.67 o 
   1  -2  11       92.76       58.46     14.15 o 
   2  -2  11       81.36       70.12     15.49 o 
   3  -2  11     5192.00     5131.47    105.70 o 
   4  -2  11       87.22      115.55     18.96 o 
   5  -2  11      621.13      621.34     25.82 o 
   6  -2  11      196.47      209.36     17.63 o 
   7  -2  11      560.83      591.67     29.18 o 
   8  -2  11      320.94      273.82     28.51 o 
   9  -2  11      182.13      157.90     33.23 o 
  10  -2  11        2.06        2.64     32.10 o 
  -8  -1  11      437.10      421.00     36.85 o 
  -7  -1  11      148.08      136.10     24.69 o 
  -6  -1  11       20.82        9.93     17.60 o 
  -5  -1  11      143.10      164.86     21.01 o 
  -4  -1  11      626.24      565.48     23.69 o 
  -3  -1  11      694.52      740.42     26.28 o 
  -2  -1  11       84.78       67.07     13.67 o 
  -1  -1  11     1902.23     2033.51     88.04 o 
   0  -1  11        6.48       13.40     11.50 o 
   1  -1  11     1085.61     1053.32     30.45 o 
   2  -1  11     3311.83     3358.67     72.51 o 
   3  -1  11      101.46      105.00     13.44 o 
   4  -1  11      116.95      124.20     13.30 o 
   5  -1  11       50.36       83.33     12.92 o 
   6  -1  11     1119.40     1213.20     36.95 o 
   7  -1  11      238.17      261.60     20.54 o 
   8  -1  11      526.21      523.40     43.81 o 
   9  -1  11        8.74       20.80     21.75 o 
  10  -1  11      323.83      269.85     56.83 o 
  -9   0  11      695.54      739.03     68.35 o 
  -8   0  11       85.92      124.52     26.83 o 
  -7   0  11       70.81       74.05     22.55 o 
  -6   0  11       18.20       14.16     17.48 o 
  -5   0  11      152.66      138.73     26.81 o 
  -4   0  11      938.93      969.42     39.39 o 
  -3   0  11       58.78       61.04     11.64 o 
  -2   0  11        3.90        7.25      9.50 o 
  -1   0  11       11.75       12.19      9.77 o 
   0   0  11     3216.44     3102.49     82.38 o 
   1   0  11      559.60      560.66     25.26 o 
   2   0  11      118.03      131.40     15.48 o 
   3   0  11      944.61      972.24     36.63 o 
   4   0  11     4608.41     4539.44    118.06 o 
   5   0  11       39.53       34.19     19.64 o 
   6   0  11      358.18      325.66     27.76 o 
   7   0  11       92.52      114.21     26.81 o 
   8   0  11      167.30      133.91     22.47 o 
   9   0  11       15.33        6.76     19.63 o 
  -8   1  11      144.41      120.09     38.52 o 
  -7   1  11       10.59       10.90     21.51 o 
  -6   1  11      343.70      405.25     34.93 o 
  -5   1  11        0.97        4.10     15.89 o 
  -4   1  11      292.46      283.11     23.23 o 
  -3   1  11     1051.42     1095.55     27.80 o 
  -2   1  11     1557.24     1524.85     39.04 o 
  -1   1  11      244.27      267.49     15.62 o 
   0   1  11     1947.06     1938.27     93.65 o 
   1   1  11      260.57      239.34     18.69 o 
   2   1  11      390.54      365.51     21.73 o 
   3   1  11        4.04        5.29     11.44 o 
   4   1  11      493.23      555.85     28.00 o 
   5   1  11     1792.03     1609.04     87.04 o 
   6   1  11       32.21        7.24     14.92 o 
   7   1  11       49.77       39.60     17.26 o 
   8   1  11       78.00      103.84     30.59 o 
   9   1  11      100.65      123.65     41.92 o 
  10   1  11       17.62       -5.66     21.53 o 
  -8   2  11      159.31      162.76     42.29 o 
  -7   2  11      474.34      468.64     50.60 o 
  -6   2  11      192.57      163.14     33.99 o 
  -5   2  11      554.59      595.00     39.91 o 
  -4   2  11      474.93      433.70     24.34 o 
  -3   2  11      134.45      138.62     14.59 o 
  -2   2  11     4545.90     4587.15     82.07 o 
  -1   2  11     2393.38     2508.96     83.93 o 
   0   2  11      546.02      542.18     25.63 o 
   1   2  11     1107.36     1107.37     38.44 o 
   2   2  11       86.03       87.75     21.71 o 
   3   2  11     2310.52     2341.37     67.54 o 
   4   2  11       90.10      131.45     17.74 o 
   5   2  11      300.36      281.21     32.10 o 
   6   2  11       18.37       -0.03     15.07 o 
   7   2  11      588.11      611.15     63.25 o 
   8   2  11       50.05       73.93     18.56 o 
   9   2  11      196.67      167.04     23.47 o 
  10   2  11      314.83      269.20     87.80 o 
  -8   3  11      442.16      461.47     50.98 o 
  -7   3  11      347.69      343.27     46.45 o 
  -6   3  11      685.73      637.95     36.51 o 
  -5   3  11      102.54      100.47     25.11 o 
  -4   3  11      484.56      483.06     27.86 o 
  -3   3  11      463.34      478.76     21.54 o 
  -2   3  11      539.90      545.60     24.73 o 
  -1   3  11     1480.61     1449.39     93.28 o 
   0   3  11      753.20      764.79     31.51 o 
   1   3  11     1946.61     2033.67     77.04 o 
   2   3  11      111.95       94.66     14.39 o 
   3   3  11        8.23       -1.18     11.50 o 
   4   3  11      942.47     1045.00     39.51 o 
   5   3  11       80.14       72.90     15.87 o 
   6   3  11      322.98      237.61     22.41 o 
   7   3  11      290.72      296.99     43.62 o 
   8   3  11      274.41      191.44     40.97 o 
   9   3  11       80.65       63.96     18.93 o 
  10   3  11       43.67       49.55     21.99 o 
  -7   4  11        4.32       37.98     40.22 o 
  -6   4  11      161.57      112.60     25.49 o 
  -5   4  11      782.67      644.52     33.90 o 
  -4   4  11      709.86      813.98     36.72 o 
  -3   4  11       93.74       91.64     16.69 o 
  -2   4  11     1375.10     1276.77     87.23 o 
  -1   4  11     1274.11     1132.90     58.16 o 
   0   4  11      862.52      817.95     47.20 o 
   1   4  11       27.11       51.36     20.01 o 
   2   4  11     1762.93     1936.50    190.52 o 
   3   4  11       46.28       52.49     14.12 o 
   4   4  11       35.32       34.50     18.69 o 
   5   4  11       72.36       53.11     15.61 o 
   6   4  11      330.36      359.13     36.25 o 
   7   4  11      578.90      510.94     44.18 o 
   8   4  11       96.21       79.46     22.35 o 
   9   4  11      277.38      232.97     81.00 o 
  10   4  11       15.62       10.87     20.06 o 
  -8   5  11      634.05      593.64     61.18 o 
  -7   5  11       43.25       73.26     24.83 o 
  -6   5  11      396.86      388.42     31.89 o 
  -5   5  11        0.42       -5.02     18.69 o 
  -4   5  11     1309.60     1383.27     50.86 o 
  -3   5  11       12.25       23.71     15.04 o 
  -2   5  11        8.22      -13.61     13.61 o 
  -1   5  11       22.52        5.29     17.37 o 
   0   5  11     1179.29     1148.38     59.29 o 
   1   5  11      286.41      378.77     34.74 o 
   2   5  11     1171.45     1052.46     57.78 o 
   3   5  11       32.53       54.76     23.79 o 
   4   5  11        1.39       80.81     26.81 o 
   5   5  11      855.95      878.00     54.00 o 
   6   5  11        3.86       15.11     23.79 o 
   7   5  11      176.49       84.97     23.41 o 
   8   5  11       56.06       72.43     20.86 o 
   9   5  11      185.31      130.86     24.12 o 
  10   5  11        1.49       -6.80     37.76 o 
  -7   6  11        5.79       -1.29     24.46 o 
  -6   6  11      216.71      259.78     29.75 o 
  -5   6  11      772.53      681.13     37.78 o 
  -4   6  11      256.39      304.40     28.24 o 
  -3   6  11       16.68        5.50     16.11 o 
  -2   6  11      251.58      304.04     28.51 o 
  -1   6  11      880.44      896.88     53.62 o 
   0   6  11       19.41       17.75     17.37 o 
   1   6  11      148.84      185.04     29.46 o 
   2   6  11      192.36      225.07     31.34 o 
   3   6  11     1458.81     1544.90     74.39 o 
   4   6  11       43.49       55.89     24.92 o 
   5   6  11      177.02      206.57     32.85 o 
   6   6  11        3.55      -13.97     22.28 o 
   7   6  11      212.05      107.25     27.19 o 
   8   6  11       61.79       75.90     28.32 o 
  -6   7  11       31.86       25.49     24.57 o 
  -5   7  11       11.76       25.30     22.27 o 
  -4   7  11       25.24       23.40     19.09 o 
  -3   7  11      623.79      666.28     35.61 o 
  -2   7  11       12.98       17.94     16.61 o 
  -1   7  11       69.68       60.42     25.68 o 
   0   7  11       53.69       92.52     24.92 o 
   1   7  11       65.67       38.90     23.04 o 
   2   7  11       24.40       54.76     24.55 o 
   3   7  11      294.20      357.62     37.01 o 
   4   7  11      248.25      180.51     32.85 o 
   5   7  11       76.89       72.51     26.81 o 
   6   7  11       36.92       74.39     29.08 o 
   7   7  11      323.49      282.09     38.14 o 
   8   7  11      142.62       93.65     32.10 o 
   9   7  11       63.67       41.92     36.63 o 
  -5   8  11       37.95       62.35     25.35 o 
  -4   8  11      168.52      148.96     26.56 o 
  -3   8  11      480.15      469.46     33.37 o 
  -2   8  11      232.17      317.59     41.16 o 
  -1   8  11       51.19       44.56     27.94 o 
   0   8  11       26.82       -4.53     23.41 o 
   1   8  11      219.19      205.43     33.23 o 
   2   8  11      597.45      484.50     43.43 o 
   3   8  11       53.39       37.76     24.17 o 
   4   8  11        3.82       31.34     24.17 o 
   5   8  11        0.09       -5.29     26.06 o 
   6   8  11      159.40      185.04     36.25 o 
   7   8  11      148.05      167.67     36.63 o 
   8   8  11       76.10       86.10     34.36 o 
  -4   9  11      199.72      212.98     41.16 o 
  -3   9  11       34.82       14.10     22.03 o 
  -2   9  11      411.53      479.97     49.85 o 
  -1   9  11       95.38       67.97     30.97 o 
   0   9  11      881.00      812.67     55.51 o 
   1   9  11       13.29       10.57     26.06 o 
   2   9  11       48.52       23.79     27.94 o 
   3   9  11      135.36      134.44     31.72 o 
   4   9  11      445.60      473.17     46.83 o 
   5   9  11        2.26       18.50     28.70 o 
   6   9  11      225.14      225.45     39.65 o 
   7   9  11       29.92       44.18     35.88 o 
  -3  10  11      300.85      283.60     47.96 o 
  -2  10  11      350.53      327.41     47.20 o 
  -1  10  11      209.35      190.06     26.64 o 
   0  10  11       70.72       -1.89     27.19 o 
   1  10  11      104.75      121.98     31.34 o 
   2  10  11       56.58       89.12     33.99 o 
   3  10  11      363.76      510.94     52.49 o 
   4  10  11      166.38      175.22     39.27 o 
   5  10  11       49.48       72.88     33.61 o 
   6  10  11       70.16       51.36     35.12 o 
   2  11  11      116.57      192.22     41.54 o 
   3  11  11       17.26       -6.80     34.36 o 
  -4  -9  12       67.30       86.10     41.54 o 
  -3  -9  12      240.87      261.17     38.71 o 
  -2  -9  12      101.13      108.05     38.90 o 
  -1  -9  12       68.57       92.60     25.12 o 
   0  -9  12       31.30       33.23     23.92 o 
   1  -9  12      392.65      445.19     52.87 o 
   2  -9  12       44.01       71.01     38.14 o 
   3  -9  12        9.12      -23.23     23.23 o 
   4  -9  12       23.65       15.86     35.50 o 
  -5  -8  12      132.13      159.36     45.69 o 
  -4  -8  12       69.49       67.38     19.88 o 
  -3  -8  12       20.74       22.07     18.88 o 
  -2  -8  12       24.49       32.57     21.58 o 
  -1  -8  12      762.93      746.73     39.90 o 
   0  -8  12      186.69      201.74     38.52 o 
   1  -8  12      113.80      120.54     23.01 o 
   2  -8  12       82.48       71.87     21.97 o 
   3  -8  12       98.57      119.48     24.52 o 
   4  -8  12      165.48      192.43     27.20 o 
   5  -8  12       25.17       21.53     25.90 o 
   6  -8  12      402.27      472.80     59.29 o 
  -6  -7  12       31.21        4.15     38.14 o 
  -5  -7  12        8.38       -7.99     18.70 o 
  -4  -7  12        1.92      -16.41     16.41 o 
  -3  -7  12      197.39      181.10     20.62 o 
  -2  -7  12      530.28      573.41     34.49 o 
  -1  -7  12      268.66      325.33     46.83 o 
   0  -7  12       37.10       -7.92     16.51 o 
   1  -7  12      213.87      223.29     23.98 o 
   2  -7  12      415.10      398.63     30.26 o 
   3  -7  12      116.95      144.61     23.38 o 
   4  -7  12      391.35      446.05     33.83 o 
   5  -7  12       98.05      127.89     25.06 o 
   6  -7  12      319.96      324.01     46.83 o 
  -6  -6  12      431.66      400.42     36.70 o 
  -5  -6  12       57.75       85.81     24.14 o 
  -4  -6  12      168.51      170.02     20.61 o 
  -3  -6  12        3.78       -5.36     13.67 o 
  -2  -6  12      959.93      842.83     38.65 o 
  -1  -6  12     1118.34      985.75     42.27 o 
   0  -6  12     1149.11     1177.20     46.96 o 
   1  -6  12      214.93      230.49     23.16 o 
   2  -6  12     1043.58      981.27     42.70 o 
   3  -6  12      564.25      509.02     31.64 o 
   4  -6  12      165.59      164.43     42.29 o 
   5  -6  12       72.54       63.14     24.73 o 
   6  -6  12      722.95      671.59     39.46 o 
   7  -6  12      381.07      377.26     50.60 o 
  -7  -5  12      369.96      345.53     52.11 o 
  -6  -5  12      138.66      194.38     28.29 o 
  -5  -5  12        6.59        9.56     19.98 o 
  -4  -5  12     1193.63     1156.85     38.78 o 
  -3  -5  12     1387.50     1319.44     40.80 o 
  -2  -5  12       79.27      106.33     18.91 o 
  -1  -5  12      164.43      131.76     19.49 o 
   0  -5  12      272.79      282.04     24.69 o 
   1  -5  12      725.99      758.54     36.16 o 
   2  -5  12      184.80      158.57     20.70 o 
   3  -5  12     1577.67     1460.35     52.98 o 
   4  -5  12       40.01       24.49     18.14 o 
   5  -5  12       24.55       35.68     26.25 o 
   6  -5  12        0.07       37.14     21.32 o 
   7  -5  12      206.46      160.49     40.41 o 
   8  -5  12      128.87       26.43     42.29 o 
  -7  -4  12      231.62      200.61     32.28 o 
  -6  -4  12      149.52      118.69     25.23 o 
  -5  -4  12      586.51      599.78     60.99 o 
  -4  -4  12       68.97       84.74     15.62 o 
  -3  -4  12      400.32      419.27     22.75 o 
  -2  -4  12      117.02       73.97     16.67 o 
  -1  -4  12       76.63       63.62     15.92 o 
   0  -4  12      663.48      658.26     33.61 o 
   1  -4  12     1644.85     1635.92     55.49 o 
   2  -4  12       73.33       74.03     16.82 o 
   3  -4  12      230.34      170.98     21.09 o 
   4  -4  12      109.26      150.79     23.41 o 
   5  -4  12      473.85      450.95     30.80 o 
   6  -4  12      972.15     1041.59     45.86 o 
   7  -4  12       57.64       78.92     22.94 o 
   8  -4  12        2.65       10.49     23.63 o 
   9  -4  12       80.69       97.81     39.65 o 
  -7  -3  12       73.80      108.34     27.52 o 
  -6  -3  12      328.20      280.84     29.77 o 
  -5  -3  12      847.98      807.83     39.78 o 
  -4  -3  12      219.51      255.39     19.78 o 
  -3  -3  12       91.73       95.19     17.20 o 
  -2  -3  12      167.94      189.55     27.76 o 
  -1  -3  12      405.67      418.66     64.39 o 
   0  -3  12       44.45       56.72     15.38 o 
   1  -3  12        2.87       10.47     13.05 o 
   2  -3  12      122.42      120.73     35.31 o 
   3  -3  12      295.69      322.62     24.08 o 
   4  -3  12      809.55      832.77     51.36 o 
   5  -3  12      240.36      254.69     26.38 o 
   6  -3  12        2.30      -11.47     14.19 o 
   7  -3  12       12.40       -2.87     16.09 o 
   8  -3  12      708.93      700.72     44.56 o 
   9  -3  12      265.41      270.54     43.05 o 
  -8  -2  12      147.86      117.09     29.89 o 
  -7  -2  12       27.43       20.27     24.39 o 
  -6  -2  12     1510.76     1628.20     62.50 o 
  -5  -2  12       42.43       34.96     18.82 o 
  -4  -2  12      273.98      248.40     25.17 o 
  -3  -2  12        3.07        9.09     11.94 o 
  -2  -2  12     2773.80     2872.85     81.38 o 
  -1  -2  12       46.75       45.47     15.19 o 
   0  -2  12       22.44       -2.66     12.21 o 
   1  -2  12       51.59       44.92     13.52 o 
   2  -2  12     2862.44     2920.85     93.46 o 
   3  -2  12        4.14       16.18     13.97 o 
   4  -2  12       27.73       42.88     24.44 o 
   5  -2  12       17.44       16.66     12.59 o 
   6  -2  12        2.86        1.50     13.62 o 
   7  -2  12      169.19      182.71     18.91 o 
   8  -2  12       82.02      112.07     24.50 o 
   9  -2  12       75.40       55.04     24.23 o 
  -8  -1  12      670.23      668.97     44.45 o 
  -7  -1  12       40.82       32.02     25.42 o 
  -6  -1  12      144.27      141.85     29.08 o 
  -5  -1  12      278.91      277.26     26.03 o 
  -4  -1  12      669.87      603.11     33.23 o 
  -3  -1  12       15.96        9.35     12.04 o 
  -2  -1  12      375.39      350.11     24.30 o 
  -1  -1  12       64.88       64.04     31.72 o 
   0  -1  12        1.25       -0.59     12.74 o 
   1  -1  12       69.61       54.97     13.49 o 
   2  -1  12      210.98      236.97     16.08 o 
   3  -1  12      336.28      336.92     19.52 o 
   4  -1  12       32.41       19.54     12.58 o 
   5  -1  12       29.30       37.05     15.83 o 
   6  -1  12        1.70        9.45     13.15 o 
   7  -1  12      164.68      168.14     18.97 o 
   8  -1  12      154.87      119.89     24.34 o 
   9  -1  12       38.00       11.09     22.22 o 
  -8   0  12      132.35      152.43     31.51 o 
  -7   0  12       70.29       50.36     23.63 o 
  -6   0  12        6.72        7.94     19.49 o 
  -5   0  12        6.35       10.54     22.09 o 
  -4   0  12      229.16      259.59     42.67 o 
  -3   0  12        5.01       -4.97     11.44 o 
  -2   0  12     1260.35     1199.01     42.81 o 
  -1   0  12      118.94      102.56     16.50 o 
   0   0  12      114.88      100.05     15.61 o 
   1   0  12      120.70      132.73     21.90 o 
   2   0  12     2456.22     2320.28     67.19 o 
   3   0  12      394.53      391.55     24.62 o 
   4   0  12       12.64       -4.14     21.34 o 
   5   0  12     6141.53     6154.46    157.21 o 
   6   0  12     1727.99     1635.07     57.17 o 
   7   0  12       47.84       27.64     17.78 o 
   8   0  12      114.76      110.35     23.23 o 
   9   0  12      436.28      274.67     37.57 o 
  -8   1  12       14.87      -13.16     26.81 o 
  -7   1  12      444.94      492.93     37.12 o 
  -6   1  12       37.86       28.87     21.20 o 
  -5   1  12      312.51      310.59     26.52 o 
  -4   1  12       53.89       53.74     17.62 o 
  -3   1  12       91.91       53.01     12.99 o 
  -2   1  12       77.30       53.38     14.23 o 
  -1   1  12     2176.59     2222.90     65.10 o 
   0   1  12      405.08      423.43     24.55 o 
   1   1  12      777.46      839.66     81.19 o 
   2   1  12      307.49      325.34     21.46 o 
   3   1  12     2579.43     2621.62     74.98 o 
   4   1  12     1132.03     1064.90     40.69 o 
   5   1  12       11.18        5.96     15.31 o 
   6   1  12      866.44      909.62     50.23 o 
   7   1  12       66.06       70.24     18.14 o 
   8   1  12      547.01      495.07     33.38 o 
   9   1  12        9.54        5.36     19.48 o 
  10   1  12       55.33       22.66     37.76 o 
  -7   2  12      490.44      480.35     54.00 o 
  -6   2  12      495.02      558.14     52.87 o 
  -5   2  12      159.65      174.09     33.23 o 
  -4   2  12      571.28      544.64     28.77 o 
  -3   2  12      974.95      997.62     31.60 o 
  -2   2  12      459.51      477.28     26.07 o 
  -1   2  12      143.26      123.19     19.45 o 
   0   2  12     1187.21     1135.80     40.56 o 
   1   2  12        8.66       -3.50     12.41 o 
   2   2  12      822.86      788.44     33.24 o 
   3   2  12        2.45      -12.07     12.07 o 
   4   2  12      525.18      496.21     28.24 o 
   5   2  12      303.22      335.00     24.38 o 
   6   2  12     1723.32     1646.03     57.53 o 
   7   2  12       48.90       45.35     19.63 o 
   8   2  12        2.17       -0.73     17.38 o 
   9   2  12      420.41      222.43     31.34 o 
  10   2  12       25.90        5.66     44.56 o 
  -7   3  12       42.45       12.46     35.50 o 
  -6   3  12      501.68      469.02     49.85 o 
  -5   3  12       19.11       15.93     18.82 o 
  -4   3  12      189.47      165.50     17.34 o 
  -3   3  12      104.79       92.90     24.92 o 
  -2   3  12      226.28      243.36     54.57 o 
  -1   3  12     1128.32     1214.19     69.48 o 
   0   3  12     1271.67     1349.48     73.64 o 
   1   3  12        2.78       14.35     13.08 o 
   2   3  12      309.63      292.93     22.16 o 
   3   3  12      725.76      768.19     47.02 o 
   4   3  12       19.32       43.82     22.09 o 
   5   3  12       68.67       39.24     16.15 o 
   6   3  12      235.21      228.16     64.76 o 
   7   3  12     1467.37     1428.21     75.90 o 
   8   3  12        2.44        7.10     18.24 o 
   9   3  12      112.43       62.23     20.76 o 
  10   3  12       86.60      109.14     44.56 o 
  -7   4  12      249.50      206.19     40.78 o 
  -6   4  12       18.02       21.62     20.95 o 
  -5   4  12        6.26      -16.67     18.79 o 
  -4   4  12      249.45      328.93     28.89 o 
  -3   4  12     2957.92     3014.27    121.22 o 
  -2   4  12     1265.32     1164.62     61.55 o 
  -1   4  12       34.15       13.97     20.01 o 
   0   4  12      422.65      376.50     35.50 o 
   1   4  12     1438.61     1435.38     69.48 o 
   2   4  12      119.76      147.28     26.81 o 
   3   4  12     1481.75     1464.84     71.75 o 
   4   4  12       24.65       42.95     16.01 o 
   5   4  12      342.14      413.18     46.07 o 
   6   4  12      827.02      758.66     52.87 o 
   7   4  12      459.01      499.99     44.94 o 
   8   4  12       16.92       24.50     20.95 o 
   9   4  12       17.50        7.14     18.41 o 
  10   4  12      290.97      261.70     50.98 o 
  -7   5  12       74.25       39.38     26.69 o 
  -6   5  12        0.59       17.79     43.62 o 
  -5   5  12     2094.43     2097.50     70.33 o 
  -4   5  12      354.35      391.15     28.78 o 
  -3   5  12      141.92      158.61     29.46 o 
  -2   5  12       29.05       24.17     23.04 o 
  -1   5  12      934.03      901.79     53.62 o 
   0   5  12      653.64      640.47     45.69 o 
   1   5  12      456.64      455.80     40.03 o 
   2   5  12       48.10       74.02     24.17 o 
   3   5  12     1490.22     1268.85     67.22 o 
   4   5  12      199.63      221.29     32.48 o 
   5   5  12        2.09        1.89     21.90 o 
   6   5  12       84.18      161.63     32.48 o 
   7   5  12        0.56        2.27     16.62 o 
   8   5  12        3.74       -2.64     25.68 o 
   9   5  12       29.60       13.59     27.57 o 
  -6   6  12      533.84      583.81     39.48 o 
  -5   6  12      180.03      164.04     41.16 o 
  -4   6  12      609.14      587.98     61.18 o 
  -3   6  12      192.69      133.68     32.48 o 
  -2   6  12      479.17      518.49     44.56 o 
  -1   6  12        4.10       33.99     19.64 o 
   0   6  12      280.79      335.72     36.25 o 
   1   6  12      109.36      100.83     27.57 o 
   2   6  12       73.13      117.07     27.94 o 
   3   6  12       76.61       75.15     26.81 o 
   4   6  12     1204.71     1168.02     66.09 o 
   5   6  12        8.96       20.77     26.43 o 
   6   6  12       80.73       25.68     25.68 o 
   7   6  12        4.81       -8.31     20.77 o 
  -5   7  12        2.27       -9.77     22.53 o 
  -4   7  12       92.16      131.53     29.46 o 
  -3   7  12        1.46      -25.68     25.68 o 
  -2   7  12      488.95      490.92     44.94 o 
  -1   7  12      217.26      243.20     36.25 o 
   0   7  12        2.27        9.44     22.28 o 
   1   7  12       84.08       78.55     28.32 o 
   2   7  12      435.40      428.99     41.16 o 
   3   7  12       91.19       46.83     24.92 o 
   4   7  12       83.48      107.25     26.81 o 
   5   7  12       98.45       93.28     30.59 o 
   7   7  12      187.85      108.76     31.72 o 
   8   7  12      170.15       98.94     30.59 o 
  -5   8  12      256.18      243.57     46.83 o 
  -4   8  12      211.90      205.05     36.82 o 
  -3   8  12       21.52       21.15     32.10 o 
  -2   8  12        0.29       -0.76     27.57 o 
  -1   8  12       16.12       31.34     27.57 o 
   0   8  12        4.33       -9.44     24.17 o 
   1   8  12      203.09      291.91     39.65 o 
   2   8  12       85.25       74.77     28.32 o 
   3   8  12      177.02      302.11     40.41 o 
   4   8  12      247.02      219.03     35.12 o 
   5   8  12      172.73      147.65     35.88 o 
   6   8  12       22.27       32.10     31.34 o 
  -2   9  12      142.77      185.04     40.03 o 
  -1   9  12      881.79      910.85     62.31 o 
   0   9  12       62.58       47.96     29.46 o 
   1   9  12      100.20       85.72     33.61 o 
   2   9  12      806.67      827.77     59.67 o 
   3   9  12        9.10       20.39     28.70 o 
   4   9  12       74.69       91.01     33.99 o 
   5   9  12      281.67      268.50     43.81 o 
   6   9  12      414.94      425.59     51.36 o 
   0  10  12     1017.91     1021.12     67.97 o 
   1  10  12        0.08       42.29     32.10 o 
   2  10  12        4.18       53.25     32.10 o 
   3  10  12      465.13      509.80     54.00 o 
   4  10  12      248.27      277.56     44.56 o 
  -1  -9  13        0.12       37.39     38.14 o 
   0  -9  13      273.05      237.15     46.83 o 
   1  -9  13       36.03       24.17     41.16 o 
   2  -9  13        9.18       12.84     43.05 o 
  -3  -8  13       74.19       63.56     29.27 o 
  -2  -8  13      405.32      389.27     32.34 o 
  -1  -8  13       19.41       36.69     22.39 o 
   0  -8  13       34.94       25.55     22.03 o 
   1  -8  13      210.99      187.18     27.09 o 
   2  -8  13      122.98      120.97     25.89 o 
   3  -8  13       80.19      107.22     25.95 o 
   4  -8  13      299.61      339.68     34.45 o 
   5  -8  13      361.92      458.82     53.62 o 
  -5  -7  13       80.88       69.11     42.29 o 
  -4  -7  13        3.72       45.76     24.41 o 
  -3  -7  13      116.24      139.72     25.77 o 
  -2  -7  13      282.49      253.93     32.67 o 
  -1  -7  13      406.08      402.18     32.57 o 
   0  -7  13       14.16        9.24     18.42 o 
   1  -7  13       13.64       13.65     19.86 o 
   2  -7  13       68.01       80.61     21.93 o 
   3  -7  13      360.65      412.62     33.49 o 
   4  -7  13      278.00      322.27     31.34 o 
   5  -7  13      119.21       58.20     28.13 o 
  -6  -6  13        3.87      -29.46     37.01 o 
  -5  -6  13      402.77      399.53     35.51 o 
  -4  -6  13       53.00       45.23     19.24 o 
  -3  -6  13      261.25      307.37     46.26 o 
  -2  -6  13      496.10      442.01     31.13 o 
  -1  -6  13       14.58       20.01     18.33 o 
   0  -6  13       78.56       59.43     20.39 o 
   1  -6  13      837.95      812.73     39.48 o 
   2  -6  13       79.54       93.52     20.43 o 
   3  -6  13       42.68       22.24     19.69 o 
   4  -6  13      309.18      287.78     28.81 o 
   5  -6  13      143.44      160.07     26.13 o 
   6  -6  13      235.16      245.99     70.24 o 
  -6  -5  13       93.48      124.62     40.03 o 
  -5  -5  13      266.13      270.33     30.97 o 
  -4  -5  13      527.90      481.43     26.93 o 
  -3  -5  13        5.66       -0.96     17.87 o 
  -2  -5  13      145.27      161.81     49.66 o 
  -1  -5  13      358.43      386.66     55.32 o 
   0  -5  13      971.09      837.95     39.60 o 
   1  -5  13       35.53       38.35     17.74 o 
   2  -5  13     1207.34     1168.47     46.91 o 
   3  -5  13       20.99       14.53     18.01 o 
   4  -5  13      418.04      435.91     31.84 o 
   5  -5  13      154.52      131.30     22.68 o 
   6  -5  13      206.12      197.07     30.59 o 
   7  -5  13        2.05        9.44     37.39 o 
  -7  -4  13        5.91       23.41     38.14 o 
  -6  -4  13      119.56      204.58     76.47 o 
  -5  -4  13       20.06       27.38     45.13 o 
  -4  -4  13      878.92      863.41     33.54 o 
  -3  -4  13      114.66      116.09     20.90 o 
  -2  -4  13       42.71       45.21     18.13 o 
  -1  -4  13        5.09        3.88     15.62 o 
   0  -4  13     2036.94     1980.83    111.21 o 
   1  -4  13     1172.05     1138.20     45.62 o 
   2  -4  13      278.94      281.02     25.86 o 
   3  -4  13       14.03       20.20     17.42 o 
   4  -4  13       53.08       48.90     19.46 o 
   5  -4  13      530.47      561.96     34.83 o 
   6  -4  13      250.42      244.20     28.84 o 
   7  -4  13       62.99       43.81     38.14 o 
  -7  -3  13        7.40       14.73     37.39 o 
  -6  -3  13      620.56      658.06     41.74 o 
  -5  -3  13      541.29      612.14     50.41 o 
  -4  -3  13       72.90       89.44     16.11 o 
  -3  -3  13        7.58       23.87     16.99 o 
  -2  -3  13      546.35      564.89     31.87 o 
  -1  -3  13     1122.89     1291.64     48.52 o 
   0  -3  13       27.83       32.55     15.88 o 
   1  -3  13      105.05       93.65     17.45 o 
   2  -3  13       27.01       31.23     16.41 o 
   3  -3  13     1438.35     1325.60     49.20 o 
   4  -3  13      130.36      127.32     36.25 o 
   5  -3  13       10.64       19.00     16.78 o 
   6  -3  13       89.63      121.91     23.40 o 
   7  -3  13      330.16      331.56     25.01 o 
   8  -3  13      230.62      273.00     50.41 o 
   9  -3  13      464.32      558.90     57.02 o 
  -7  -2  13     1013.50     1100.92     85.16 o 
  -6  -2  13        5.33       12.73     23.10 o 
  -5  -2  13       92.96      109.65     24.38 o 
  -4  -2  13       17.68       -1.52     18.28 o 
  -3  -2  13     2017.22     1954.98     63.56 o 
  -2  -2  13       56.39       61.20     17.04 o 
  -1  -2  13        3.59        2.97     14.19 o 
   0  -2  13      106.24      116.43     27.76 o 
   1  -2  13      935.39      891.23     38.69 o 
   2  -2  13      108.02       87.86     16.77 o 
   3  -2  13      637.73      617.75     74.39 o 
   4  -2  13       68.06       72.69     18.28 o 
   5  -2  13       58.74       41.10     14.64 o 
   6  -2  13        8.87       24.84     15.55 o 
   7  -2  13      165.62      209.74     21.30 o 
   8  -2  13      147.89      123.76     28.32 o 
   9  -2  13        8.57       20.01     34.74 o 
  -7  -1  13        1.86      -22.96     25.33 o 
  -6  -1  13      200.49      199.08     51.36 o 
  -5  -1  13      178.83      118.43     22.96 o 
  -4  -1  13      960.75      994.51     43.46 o 
  -3  -1  13     1438.52     1447.80     51.43 o 
  -2  -1  13      268.65      278.15     34.93 o 
  -1  -1  13     1078.91     1100.02     66.46 o 
   0  -1  13      684.19      686.88     32.52 o 
   1  -1  13      381.44      399.99     27.94 o 
   2  -1  13        6.46       19.74     15.21 o 
   3  -1  13        0.54       -2.19     12.09 o 
   4  -1  13       14.73       42.58     14.07 o 
   5  -1  13      669.78      662.54     28.35 o 
   6  -1  13      241.96      245.59     20.95 o 
   7  -1  13        3.56        5.89     16.02 o 
   8  -1  13      181.23      194.80     27.77 o 
   9  -1  13       46.21       23.09     24.65 o 
  -7   0  13       43.22       52.12     35.69 o 
  -6   0  13       35.38       -8.64     21.66 o 
  -5   0  13      428.29      433.28     32.83 o 
  -4   0  13        5.23      -13.08     18.13 o 
  -3   0  13       89.61      108.35     19.51 o 
  -2   0  13      992.30     1045.08     41.65 o 
  -1   0  13       22.33       12.13     12.97 o 
   0   0  13      335.42      298.89     23.49 o 
   1   0  13       14.32       27.94     15.49 o 
   2   0  13       91.63      104.76     19.07 o 
   3   0  13       91.53      106.65     18.37 o 
   4   0  13      263.62      272.45     24.19 o 
   5   0  13        9.93        4.53     23.04 o 
   6   0  13        4.56      -17.20     17.20 o 
   7   0  13      581.99      597.65     28.56 o 
   8   0  13        6.74        1.44     20.87 o 
   9   0  13      160.71      121.96     26.68 o 
  -7   1  13       20.93      -15.86     35.50 o 
  -6   1  13      457.36      530.39     37.15 o 
  -5   1  13       98.23       94.21     22.69 o 
  -4   1  13       54.63       46.87     18.29 o 
  -3   1  13        9.98       21.81     15.58 o 
  -2   1  13     1454.36     1374.86     48.58 o 
  -1   1  13      471.40      499.99     40.03 o 
   0   1  13      755.63      767.03     33.49 o 
   1   1  13      233.11      196.89     20.81 o 
   2   1  13       24.39       32.60     14.12 o 
   3   1  13      303.69      342.66     49.85 o 
   4   1  13       87.86      101.04     34.93 o 
   5   1  13     1037.51     1129.68     45.25 o 
   6   1  13       44.11       34.38     20.02 o 
   7   1  13      334.34      317.56     28.23 o 
   8   1  13       55.13       26.70     20.59 o 
   9   1  13      481.79      413.80     91.39 o 
  -7   2  13      455.12      449.76     53.25 o 
  -6   2  13        0.21      -32.10     32.10 o 
  -5   2  13       67.42      100.83     32.48 o 
  -4   2  13       76.72       79.30     29.46 o 
  -3   2  13       43.97       61.93     26.43 o 
  -2   2  13      133.66      114.05     27.19 o 
  -1   2  13      287.99      387.44     36.82 o 
   0   2  13      174.42      192.27     20.36 o 
   1   2  13      899.87      788.53     34.05 o 
   2   2  13      154.22      194.37     21.01 o 
   3   2  13        3.39        4.57     14.67 o 
   4   2  13     1704.24     1743.33     61.37 o 
   5   2  13      478.15      571.84     45.88 o 
   6   2  13      110.50       96.53     20.68 o 
   7   2  13      664.62      698.66     38.60 o 
   8   2  13      204.96      250.84     57.40 o 
   9   2  13      111.96       83.53     24.52 o 
  -7   3  13       44.23        6.42     37.01 o 
  -6   3  13        8.61       14.42     22.69 o 
  -5   3  13     1011.27      946.73     61.55 o 
  -4   3  13       63.46       33.61     27.57 o 
  -3   3  13      246.66      201.66     32.48 o 
  -2   3  13      905.70      921.80     53.62 o 
  -1   3  13      493.06      452.40     39.27 o 
   0   3  13       10.87       33.94     23.60 o 
   1   3  13      674.53      718.73     32.71 o 
   2   3  13      525.59      555.56     33.80 o 
   3   3  13       34.93       41.88     16.38 o 
   4   3  13      140.36      167.64     20.81 o 
   5   3  13       84.76       92.53     35.88 o 
   6   3  13      478.77      523.52     32.69 o 
   7   3  13        1.30        9.22     20.05 o 
   8   3  13      425.53      363.55     43.62 o 
   9   3  13       38.38       51.38     48.53 o 
  -7   4  13      136.68      163.14     43.05 o 
  -6   4  13       41.54       81.57     33.99 o 
  -5   4  13      130.02      122.04     23.99 o 
  -4   4  13      211.11      285.11     36.63 o 
  -3   4  13        0.04       25.30     25.68 o 
  -2   4  13      432.55      440.32     39.65 o 
  -1   4  13        2.12       15.86     21.15 o 
   0   4  13       35.81       49.09     24.17 o 
   1   4  13      328.00      337.60     37.01 o 
   2   4  13     1788.12     1807.73     84.21 o 
   3   4  13        5.88       -3.40     21.15 o 
   4   4  13       84.62      101.58     27.57 o 
   5   4  13      509.69      492.43     43.81 o 
   6   4  13      550.65      600.44     48.71 o 
   7   4  13      132.68      131.26     37.76 o 
   8   4  13       49.90       67.95     22.59 o 
   9   4  13        1.74       26.43     37.01 o 
  -6   5  13       55.98       49.09     25.26 o 
  -5   5  13      269.50      271.10     28.96 o 
  -4   5  13     1058.15     1157.44     67.22 o 
  -3   5  13      185.50      143.50     30.97 o 
  -2   5  13        2.84        7.93     24.55 o 
  -1   5  13      258.22      253.39     33.99 o 
   0   5  13      795.28      807.76     53.25 o 
   1   5  13     1359.75     1279.04     67.60 o 
   2   5  13      244.64      275.67     33.61 o 
   3   5  13      203.44      245.84     33.23 o 
   4   5  13      170.67      136.33     30.59 o 
   5   5  13      610.00      553.23     47.20 o 
   6   5  13       15.15       13.97     24.55 o 
   7   5  13       54.56       22.66     24.17 o 
   8   5  13       16.92       -4.91     26.06 o 
  -5   6  13       39.59       49.09     34.36 o 
  -4   6  13        5.02       -6.42     29.46 o 
  -3   6  13      374.38      374.61     45.32 o 
  -2   6  13      283.36      327.41     28.57 o 
  -1   6  13     1385.75     1291.13     70.24 o 
   0   6  13        1.85       13.22     23.79 o 
   1   6  13      159.18      144.26     29.46 o 
   2   6  13        0.09      -22.66     22.66 o 
   3   6  13      703.58      836.83     55.89 o 
   4   6  13        0.68       29.83     26.43 o 
   5   6  13       30.71       17.37     27.57 o 
   6   6  13        1.54       18.88     28.32 o 
   7   6  13      101.85       55.89     24.92 o 
   8   6  13      102.73       30.97     26.43 o 
  -4   7  13        8.71       -7.93     32.10 o 
  -3   7  13      868.04      848.92     61.18 o 
  -2   7  13      203.51      201.66     37.39 o 
  -1   7  13       73.76      104.60     30.59 o 
   0   7  13       88.59       95.54     27.57 o 
   1   7  13      343.89      398.78     44.18 o 
   2   7  13      794.96      848.16     58.16 o 
   3   7  13      382.80      435.79     43.81 o 
   4   7  13        2.28       43.81     28.32 o 
   5   7  13        6.35       19.64     26.06 o 
   6   7  13      113.16      127.26     34.36 o 
   7   7  13       85.80       58.91     28.32 o 
  -3   8  13       80.12      126.13     37.76 o 
  -2   8  13      166.80      174.52     26.81 o 
  -1   8  13       41.53       27.19     28.70 o 
   0   8  13        5.68       21.53     29.46 o 
   1   8  13       15.73       48.34     31.34 o 
   2   8  13       66.66       86.48     32.10 o 
   3   8  13      612.50      654.44     51.74 o 
   4   8  13       87.22       97.43     33.23 o 
   5   8  13       10.76       -1.13     33.99 o 
   6   8  13      345.31      416.53     51.36 o 
  -1   9  13       41.02       52.11     33.99 o 
   0   9  13      125.63       45.32     31.72 o 
   1   9  13      111.69       99.32     35.50 o 
   2   9  13        7.21      -10.20     29.83 o 
   3   9  13      180.02      111.78     35.88 o 
   4   9  13       47.60       23.04     33.61 o 
   0  -8  14       36.94        3.40     38.14 o 
   1  -8  14       94.14      123.49     41.92 o 
   2  -8  14       84.09      152.56     40.78 o 
  -4  -7  14       54.44      104.98     38.14 o 
  -3  -7  14      201.81      180.89     39.27 o 
  -2  -7  14      406.99      397.73     34.90 o 
  -1  -7  14      337.01      331.40     31.64 o 
   0  -7  14      237.11      270.52     54.19 o 
   1  -7  14      296.10      292.40     34.18 o 
   2  -7  14      462.43      498.56     36.48 o 
   3  -7  14       38.70        9.32     22.31 o 
   4  -7  14        4.21       10.92     23.25 o 
   5  -7  14        1.78      -21.15     33.99 o 
  -4  -6  14      388.19      437.30     47.96 o 
  -3  -6  14      114.70      127.94     25.18 o 
  -2  -6  14        2.01       28.62     21.71 o 
  -1  -6  14       11.40       -5.29     19.25 o 
   0  -6  14      202.79      229.39     28.00 o 
   1  -6  14       22.14       27.47     20.96 o 
   2  -6  14       90.78      103.15     40.97 o 
   3  -6  14      407.79      461.77     35.92 o 
   4  -6  14       43.57       82.56     22.74 o 
   5  -6  14       77.81       58.22     24.99 o 
   6  -6  14        1.14       76.66     37.39 o 
  -4  -5  14       51.57       52.92     21.97 o 
  -3  -5  14      563.90      522.45     41.73 o 
  -2  -5  14       11.68      -14.76     18.44 o 
  -1  -5  14       16.20        0.98     24.55 o 
   0  -5  14      249.32      201.61     25.45 o 
   1  -5  14     1603.08     1488.32     56.56 o 
   2  -5  14       80.40       57.24     20.85 o 
   3  -5  14       50.46       47.84     20.64 o 
   4  -5  14       49.78       52.30     21.63 o 
   5  -5  14      596.91      551.07     37.99 o 
   6  -5  14      400.68      454.57     37.40 o 
  -6  -4  14       17.29      -21.90     36.25 o 
  -5  -4  14      414.17      335.72     49.85 o 
  -4  -4  14      221.08      237.86     27.57 o 
  -3  -4  14       38.26       51.70     19.44 o 
  -2  -4  14        1.70        4.22     17.57 o 
  -1  -4  14      768.63      735.81     79.49 o 
   0  -4  14      871.90      873.51     47.58 o 
   1  -4  14      504.88      458.67     69.30 o 
   2  -4  14       72.46       85.99     21.63 o 
   3  -4  14      457.50      480.17     31.99 o 
   4  -4  14      623.01      595.62     36.44 o 
   5  -4  14       23.62      -13.04     20.96 o 
   6  -4  14       30.90        8.73     22.74 o 
  -6  -3  14      527.47      508.29     58.91 o 
  -5  -3  14       29.17      -35.88     35.88 o 
  -4  -3  14      159.86      138.21     35.50 o 
  -3  -3  14      388.42      324.18     28.06 o 
  -2  -3  14      841.39      859.74     57.21 o 
  -1  -3  14       97.43       71.60     17.87 o 
   0  -3  14      114.25      116.26     20.63 o 
   1  -3  14       16.49       47.96     17.80 o 
   2  -3  14      946.53      878.03     40.23 o 
   3  -3  14       50.20       66.67     34.36 o 
   4  -3  14     1650.25     1569.06     76.28 o 
   5  -3  14       67.85       51.21     20.25 o 
   6  -3  14       22.68       49.29     23.07 o 
   7  -3  14        0.26      -21.59     21.59 o 
   8  -3  14      386.97      336.47     50.98 o 
  -6  -2  14      370.32      386.22     36.36 o 
  -5  -2  14        8.25       67.60     33.61 o 
  -4  -2  14      137.90      115.93     35.12 o 
  -3  -2  14       35.98       65.41     32.85 o 
  -2  -2  14      645.62      714.06     40.60 o 
  -1  -2  14        0.80       -4.75     17.31 o 
   0  -2  14       32.92       34.35     16.24 o 
   1  -2  14      421.72      403.42     36.06 o 
   2  -2  14      749.90      752.47     81.76 o 
   3  -2  14      434.16      394.25     28.95 o 
   4  -2  14       25.40       38.96     19.07 o 
   5  -2  14      637.16      735.03     40.00 o 
   6  -2  14       92.88      125.98     19.45 o 
   7  -2  14      460.08      483.74     32.40 o 
   8  -2  14       15.58       59.29     34.74 o 
  -7  -1  14      127.01      102.34     41.54 o 
  -6  -1  14       13.50      -23.81     23.81 o 
  -5  -1  14      193.45      217.27     60.04 o 
  -4  -1  14      757.75      802.85     57.78 o 
  -3  -1  14     1519.28     1492.97     54.70 o 
  -2  -1  14        6.32       -2.70     20.01 o 
  -1  -1  14      171.40      184.78     22.35 o 
   0  -1  14     1090.46     1073.47     43.24 o 
   1  -1  14     1029.76     1036.91     62.88 o 
   2  -1  14       34.57       52.87     18.16 o 
   3  -1  14        7.06       -1.17     16.69 o 
   4  -1  14      104.54       90.66     20.13 o 
   5  -1  14     1550.91     1595.26     47.11 o 
   6  -1  14        3.17       -5.57     16.42 o 
   7  -1  14       35.03       34.20     18.43 o 
   8  -1  14        8.17       37.49     24.52 o 
  -7   0  14      317.48      287.17     36.57 o 
  -6   0  14       14.78      -15.80     24.70 o 
  -5   0  14      528.85      595.64     39.27 o 
  -4   0  14       83.33       35.50     28.70 o 
  -3   0  14        6.89        3.19     17.53 o 
  -2   0  14        4.38       13.07     16.26 o 
  -1   0  14     3048.43     2836.16     82.73 o 
   0   0  14      125.68      132.95     38.52 o 
   1   0  14       63.24       36.08     18.69 o 
   2   0  14       59.78      100.30     30.78 o 
   3   0  14      897.26      904.17     32.04 o 
   4   0  14      128.00      140.75     16.88 o 
   5   0  14      111.00      157.72     19.07 o 
   6   0  14        4.18       -1.09     17.54 o 
   7   0  14      352.48      292.40     27.44 o 
   8   0  14       64.17       49.98     24.50 o 
  -7   1  14      304.77      277.18     53.62 o 
  -6   1  14       63.16       87.99     35.88 o 
  -5   1  14       74.57       37.47     22.29 o 
  -4   1  14     1084.92     1028.67     63.06 o 
  -3   1  14       14.96        5.23     23.04 o 
  -2   1  14        1.99        7.62     19.26 o 
  -1   1  14      180.51      224.83     23.62 o 
   0   1  14      301.89      378.01     39.27 o 
   1   1  14       27.70       21.95     16.29 o 
   2   1  14      293.23      388.16     32.29 o 
   3   1  14       73.25       94.34     18.76 o 
   4   1  14      359.21      372.27     41.35 o 
   5   1  14      412.31      503.85     31.69 o 
   6   1  14      417.66      488.71     34.73 o 
   7   1  14      146.07      160.82     35.50 o 
   8   1  14       36.58       35.97     25.10 o 
  -6   2  14      686.27      784.34     66.46 o 
  -5   2  14       46.51       39.27     31.72 o 
  -3   2  14        4.72       18.13     26.81 o 
  -2   2  14       67.40      112.16     30.21 o 
  -1   2  14      183.51      161.25     30.97 o 
   0   2  14      430.66      436.97     28.21 o 
   1   2  14      131.92      133.82     24.55 o 
   2   2  14      647.64      734.75     46.83 o 
   3   2  14      605.45      544.91     31.42 o 
   4   2  14       42.82       14.39     17.18 o 
   5   2  14      143.41      101.75     22.20 o 
   6   2  14      410.27      376.81     31.37 o 
   7   2  14      167.35      204.68     28.57 o 
   8   2  14       27.77       19.39     20.21 o 
   9   2  14      196.49      203.54     47.58 o 
  -1   3  14       45.79       39.27     25.30 o 
   0   3  14      687.56      696.73     50.23 o 
   1   3  14      176.30      175.60     29.83 o 
   2   3  14        1.93        8.20     17.75 o 
   3   3  14      598.90      629.46     33.62 o 
   4   3  14       47.95       73.68     25.68 o 
   5   3  14       12.64       16.52     19.30 o 
   6   3  14       13.52       36.29     34.93 o 
   7   3  14      514.89      475.58     34.03 o 
   8   3  14        7.93       -5.13     22.32 o 
   9   3  14      112.14      168.80     44.18 o 
  -4   4  14        9.25      -14.35     27.57 o 
  -3   4  14      102.43       86.86     29.46 o 
  -2   4  14      134.94      125.00     29.83 o 
  -1   4  14       27.40       51.74     26.43 o 
   0   4  14        0.95       16.62     24.55 o 
   1   4  14      293.95      367.06     38.90 o 
   2   4  14        7.81       -8.69     22.66 o 
   3   4  14      323.91      289.27     37.76 o 
   4   4  14       51.80      106.11     29.08 o 
   5   4  14       94.04      163.89     33.61 o 
   6   4  14      332.50      207.70     32.85 o 
   7   4  14      114.75       16.24     25.30 o 
   8   4  14       67.91       87.99     31.72 o 
  -5   5  14       69.36       64.20     36.25 o 
  -4   5  14      163.97      138.59     37.01 o 
  -3   5  14      179.36      199.89     26.29 o 
  -2   5  14       27.91       20.39     27.94 o 
  -1   5  14       74.73      104.23     29.83 o 
   0   5  14      683.51      835.32     57.02 o 
   1   5  14      205.84      291.91     38.90 o 
   2   5  14      260.35      194.86     33.61 o 
   3   5  14        8.41       -5.29     25.30 o 
   4   5  14     1023.95     1055.11     63.06 o 
   5   5  14       21.93       46.83     25.68 o 
   6   5  14      129.32      103.85     32.10 o 
   7   5  14       52.68       57.40     26.43 o 
  -4   6  14       31.20       27.94     36.25 o 
  -3   6  14        9.93       70.62     33.61 o 
  -2   6  14     1132.56     1158.58     69.11 o 
  -1   6  14       15.18       -2.27     27.94 o 
   0   6  14      136.00      203.17     36.25 o 
   1   6  14      234.94      326.27     41.16 o 
   2   6  14      614.33      544.55     47.58 o 
   3   6  14        0.67       -9.06     28.32 o 
   4   6  14      389.86      379.14     44.56 o 
   5   6  14       37.21       68.73     32.10 o 
   6   6  14       43.32       73.64     33.23 o 
   7   6  14       14.68       17.37     23.04 o 
  -3   7  14       41.98      -33.99     33.99 o 
  -2   7  14      417.62      390.85     44.56 o 
  -1   7  14      149.97      203.92     38.52 o 
   0   7  14        0.93        9.44     27.94 o 
   1   7  14      320.48      283.98     40.41 o 
   2   7  14      367.23      427.48     48.34 o 
   3   7  14      338.83      347.80     44.56 o 
   4   7  14       34.31       43.05     30.59 o 
   5   7  14       32.69       93.28     31.34 o 
   6   7  14      272.51      305.51     47.20 o 
  -1   8  14      642.44      735.25     58.91 o 
   0   8  14      437.24      469.78     50.98 o 
   1   8  14      119.78      152.19     37.01 o 
   2   8  14       95.48      126.51     37.01 o 
   3   8  14       68.19      129.91     37.76 o 
   4   8  14        3.17      -32.48     32.48 o 
  -3  -6  15      137.71      131.79     36.25 o 
  -2  -6  15      167.56      204.30     40.03 o 
  -1  -6  15       35.30       34.03     22.86 o 
   0  -6  15        7.74       17.45     27.38 o 
   1  -6  15       79.02      114.56     76.66 o 
   2  -6  15      410.89      466.98     36.93 o 
   3  -6  15       10.01       -1.94     23.69 o 
   4  -6  15       16.86       -9.44     32.85 o 
  -4  -5  15      319.99      334.96     45.69 o 
  -3  -5  15       65.72       54.76     31.34 o 
  -2  -5  15       10.69       -6.60     20.81 o 
  -1  -5  15      124.98      155.02     25.35 o 
   0  -5  15      609.60      569.24     36.75 o 
   1  -5  15        0.62        0.38     19.59 o 
   2  -5  15      152.71      174.25     27.41 o 
   3  -5  15       30.32       59.09     31.91 o 
   4  -5  15       86.54       86.06     28.89 o 
   5  -5  15       34.06       47.58     34.74 o 
   6  -5  15       44.00       90.63     38.14 o 
  -3  -4  15      113.86      107.33     27.76 o 
  -2  -4  15      156.07      117.95     22.31 o 
  -1  -4  15      188.35      251.99     26.54 o 
   0  -4  15       62.43      111.52     23.89 o 
   1  -4  15      196.92      216.59     25.76 o 
   2  -4  15      234.44      248.61     27.90 o 
   3  -4  15      118.74      145.90     25.68 o 
   4  -4  15      127.90      112.01     25.50 o 
   5  -4  15      138.67      161.47     36.44 o 
   6  -4  15       26.89       -5.66     33.99 o 
  -4  -3  15        0.89       11.71     33.99 o 
  -3  -3  15      372.89      364.39     31.21 o 
  -2  -3  15       13.55       -3.81     29.46 o 
  -1  -3  15     1249.44     1281.01     51.77 o 
   0  -3  15       28.00       20.46     18.78 o 
   1  -3  15      117.13      125.97     22.09 o 
   2  -3  15        0.98        5.06     18.38 o 
   3  -3  15     1878.52     1926.27     66.53 o 
   4  -3  15        1.37       -1.21     21.71 o 
   5  -3  15      167.57      142.26     27.94 o 
   6  -3  15        1.92        8.45     23.40 o 
   7  -3  15      298.61      384.81     47.20 o 
  -5  -2  15       40.48       25.68     37.01 o 
  -4  -2  15       41.06       64.20     35.50 o 
  -3  -2  15     1840.23     1926.92     66.77 o 
  -2  -2  15      287.76      344.04     29.62 o 
  -1  -2  15       43.70       49.72     29.64 o 
   0  -2  15       20.27       31.24     20.01 o 
   1  -2  15      709.09      737.57     38.96 o 
   2  -2  15      599.67      562.56     34.36 o 
   3  -2  15        2.42        0.07     18.95 o 
   4  -2  15       79.18       81.10     21.97 o 
   5  -2  15      259.62      240.25     29.35 o 
   6  -2  15     1035.33     1079.45     49.94 o 
   7  -2  15       21.51       43.76     29.64 o 
  -5  -1  15      160.66      254.90     45.69 o 
  -4  -1  15       37.78       77.79     35.88 o 
  -3  -1  15      153.16      119.68     22.57 o 
  -2  -1  15      351.17      304.08     28.33 o 
  -1  -1  15        0.34      -16.29     18.10 o 
   0  -1  15     1134.03     1087.02     58.16 o 
   1  -1  15        3.21      -11.71     17.22 o 
   2  -1  15        5.99      -15.96     15.96 o 
   3  -1  15      642.85      577.77     66.65 o 
   4  -1  15     1221.90     1211.30     50.10 o 
   5  -1  15      214.30      248.09     28.27 o 
   6  -1  15      355.14      350.17     27.30 o 
   7  -1  15      349.21      386.59     37.94 o 
   8  -1  15      261.94      325.52     49.09 o 
  -5   0  15       27.42       33.23     35.12 o 
  -4   0  15      541.74      544.55     50.98 o 
  -3   0  15        0.40        9.13     20.85 o 
  -2   0  15      915.89      959.67     43.26 o 
  -1   0  15        1.51       16.01     18.41 o 
   0   0  15      223.68      283.98     27.05 o 
   1   0  15      515.45      513.07     42.67 o 
   2   0  15       70.13       67.07     18.51 o 
   3   0  15       64.36       57.36     19.09 o 
   4   0  15      492.52      485.95     54.10 o 
   5   0  15      133.23      153.92     22.11 o 
   6   0  15        1.80        1.97     16.85 o 
   7   0  15        5.04       -9.74     20.49 o 
   8   0  15       55.81       77.04     35.50 o 
  -4   1  15      158.79      168.42     40.03 o 
  -3   1  15      598.59      575.51     54.38 o 
  -2   1  15      201.74      205.70     24.79 o 
  -1   1  15      827.41      867.50     39.99 o 
   0   1  15       13.00       33.30     18.76 o 
   1   1  15      232.14      340.25     41.16 o 
   2   1  15      323.59      355.73     42.29 o 
   3   1  15       41.63       47.83     20.75 o 
   4   1  15      254.46      295.66     67.97 o 
   5   1  15      204.27      295.24     29.19 o 
   6   1  15       23.44       44.42     24.14 o 
   7   1  15       50.23       65.44     24.35 o 
   8   1  15        6.50      -19.93     19.93 o 
  -2   2  15      648.79      655.95     53.62 o 
  -1   2  15       31.78       62.69     29.83 o 
   0   2  15      169.37      211.47     35.88 o 
   1   2  15      868.25      872.00     39.64 o 
   2   2  15       25.34        7.58     18.91 o 
   3   2  15      232.88      289.34     40.97 o 
   4   2  15      275.02      363.14     30.03 o 
   5   2  15        7.56       24.91     21.51 o 
   6   2  15       47.37       31.07     23.75 o 
   7   2  15      120.59      131.79     27.49 o 
   8   2  15      311.77      313.18     35.88 o 
   0   3  15        3.33      -20.39     24.17 o 
   1   3  15        6.32        9.06     26.43 o 
   2   3  15      427.29      499.61     44.56 o 
   3   3  15       17.10       21.90     26.06 o 
   4   3  15      143.22      116.07     50.41 o 
   5   3  15      305.56      284.90     40.97 o 
   6   3  15      421.52      497.70     34.71 o 
   7   3  15      383.35      409.97     45.32 o 
   8   3  15       93.94       67.97     38.52 o 
  -2   4  15       50.69       77.41     34.36 o 
  -1   4  15       53.81       34.74     29.83 o 
   0   4  15      523.64      526.42     47.96 o 
   1   4  15      202.47      287.38     38.52 o 
   2   4  15      300.49      333.83     41.54 o 
   3   4  15      330.33      316.46     40.41 o 
   4   4  15       19.23       23.79     28.32 o 
   5   4  15      514.46      505.27     48.71 o 
   6   4  15       43.30       50.23     29.83 o 
   7   4  15        3.78        3.78     29.83 o 
  -4   5  15        1.87      -20.39     36.25 o 
  -3   5  15       51.27       64.58     33.61 o 
  -2   5  15      277.13      413.13     46.07 o 
  -1   5  15      366.91      462.60     47.58 o 
   0   5  15      113.45      131.42     34.36 o 
   1   5  15       27.65       47.20     28.70 o 
   2   5  15        0.48      -18.13     27.19 o 
   3   5  15      134.79      189.57     36.63 o 
   4   5  15        6.43       32.85     27.57 o 
   5   5  15      389.81      400.67     47.96 o 
   6   5  15       45.81       57.40     30.21 o 
  -3   6  15      650.76      655.19     57.02 o 
  -2   6  15      273.72      260.19     42.67 o 
  -1   6  15      110.54      144.63     37.76 o 
   0   6  15      160.12      112.16     35.12 o 
   1   6  15      302.68      331.94     43.81 o 
   2   6  15       55.65       26.81     30.59 o 
   3   6  15      642.18      721.28     57.40 o 
   4   6  15       73.20      184.28     37.76 o 
   5   6  15        5.93       43.81     31.34 o 
   6   6  15       27.73       -6.80     35.50 o 
  -2   7  15      374.95      475.44     53.25 o 
  -1   7  15        8.97      -17.75     32.48 o 
   0   7  15       26.89       60.04     35.50 o 
   1   7  15      382.07      507.16     53.25 o 
   2   7  15      497.65      480.35     52.11 o 
   3   7  15       84.60       75.15     35.50 o 
   4   7  15      187.75      249.99     46.45 o 
  -1  -5  16        6.55       -7.55     29.83 o 
   0  -5  16      318.91      278.69     43.05 o 
   1  -5  16      747.52      721.97     86.86 o 
  -3  -4  16       75.82       22.66     33.99 o 
  -2  -4  16        9.39      -11.33     29.83 o 
  -1  -4  16      283.85      208.00     28.82 o 
   0  -4  16        6.43      -19.78     19.78 o 
   1  -4  16        0.73       21.02     21.41 o 
   2  -4  16       75.49       80.59     24.93 o 
   3  -4  16       79.59       46.49     40.60 o 
   4  -4  16      593.21      615.16     57.78 o 
   5  -4  16       32.19      -33.61     33.61 o 
  -3  -3  16       11.83      -19.15     22.30 o 
  -2  -3  16      478.86      466.57     35.78 o 
  -1  -3  16        2.63       13.75     20.66 o 
   0  -3  16       18.02        3.96     23.60 o 
   1  -3  16       95.30      111.42     23.04 o 
   2  -3  16      621.74      628.08     37.64 o 
   3  -3  16       14.41      -18.15     21.12 o 
   4  -3  16      230.55      303.25     31.44 o 
   5  -3  16       79.06       61.08     26.56 o 
   6  -3  16      190.95      214.87     39.65 o 
  -3  -2  16      140.88      179.55     27.56 o 
  -2  -2  16      371.55      352.24     51.74 o 
  -1  -2  16      426.13      428.07     33.10 o 
   0  -2  16      648.33      598.46     37.09 o 
   1  -2  16       72.11       55.22     20.68 o 
   2  -2  16      106.39      110.06     40.03 o 
   3  -2  16      727.49      752.94     40.75 o 
   4  -2  16      241.77      264.51     29.83 o 
   5  -2  16      212.80      258.71     30.54 o 
   6  -2  16       99.19       97.81     37.01 o 
   7  -2  16       53.82       66.09     36.63 o 
  -4  -1  16       51.19       38.14     35.88 o 
  -3  -1  16        2.48      -12.62     23.60 o 
  -2  -1  16      121.40       78.01     23.23 o 
  -1  -1  16      711.49      774.12     61.37 o 
   0  -1  16       79.79       89.86     22.41 o 
   1  -1  16      645.36      672.47     38.58 o 
   2  -1  16      206.97      228.10     27.47 o 
   3  -1  16       87.90       92.05     23.92 o 
   4  -1  16       15.08       -6.16     20.01 o 
   5  -1  16     1077.64     1122.87     50.59 o 
   6  -1  16      179.21      181.10     30.11 o 
   7  -1  16       10.93       52.11     35.88 o 
  -4   0  16      170.19      102.34     38.52 o 
  -3   0  16      172.04      190.70     43.05 o 
  -2   0  16        5.34      -21.22     21.22 o 
  -1   0  16     1414.95     1423.05     55.65 o 
   0   0  16       73.05      106.85     22.14 o 
   1   0  16       15.63        4.18     18.96 o 
   2   0  16       97.86       77.69     40.78 o 
   3   0  16       97.79      109.41     24.08 o 
   4   0  16      331.64      345.16     31.00 o 
   5   0  16        0.34       -0.82     46.45 o 
   6   0  16      294.25      359.67     30.49 o 
   7   0  16      151.48      182.96     28.95 o 
  -4   1  16      220.80      234.51     41.92 o 
  -3   1  16      195.23      181.64     40.41 o 
  -2   1  16       14.38       13.00     31.34 o 
  -1   1  16       77.30       46.46     20.95 o 
   0   1  16      200.99      206.77     26.79 o 
   1   1  16      441.88      412.91     32.61 o 
   2   1  16      399.50      458.07     46.83 o 
   3   1  16        6.59      -27.19     27.19 o 
   4   1  16       11.82       -9.06     21.90 o 
   5   1  16      470.59      531.13     37.42 o 
   6   1  16      199.16      227.58     31.45 o 
   7   1  16       25.55        7.01     20.57 o 
   8   1  16        7.43      -17.75     33.99 o 
  -2   2  16      203.40      186.17     37.76 o 
   1   2  16       31.62       33.23     28.70 o 
   2   2  16      129.68      187.31     25.06 o 
   3   2  16     1043.85     1086.66     47.98 o 
   4   2  16      277.97      321.90     51.17 o 
   5   2  16       75.22       74.97     25.86 o 
   6   2  16       12.16       21.84     25.93 o 
   7   2  16      195.59      216.36     32.28 o 
   1   3  16     1055.43     1045.67     64.20 o 
   2   3  16        4.45       53.62     30.21 o 
   3   3  16      213.13      218.65     37.39 o 
   4   3  16        8.59       26.06     29.83 o 
   5   3  16       26.49        3.78     32.10 o 
   6   3  16        4.98       49.09     34.36 o 
   0   4  16       86.68       63.06     32.85 o 
   1   4  16      164.93      183.53     38.90 o 
   2   4  16       38.36       77.04     32.85 o 
   3   4  16      172.86      134.06     35.88 o 
   4   4  16       59.71      113.29     37.01 o 
   5   4  16      334.03      383.68     47.96 o 
   6   4  16       30.47       16.62     33.23 o 
  -2   5  16        2.45       34.36     34.74 o 
  -1   5  16       74.85       82.70     36.25 o 
   0   5  16      288.79      347.80     44.94 o 
   1   5  16       29.50       40.03     33.61 o 
   2   5  16       25.34       19.26     31.72 o 
   3   5  16        0.85       21.53     33.23 o 
   4   5  16      305.15      351.58     47.20 o 
   5   5  16        4.36       -8.31     32.85 o 
  -2   6  16     1162.32     1259.41     80.06 o 
  -1   6  16       13.17      -14.73     35.88 o 
   0   6  16        1.39       -0.38     31.72 o 
   1   6  16       49.63       98.56     35.88 o 
   2   6  16      516.63      556.25     54.76 o 
   3   6  16      136.10       89.88     39.65 o 
   4   6  16      134.68      120.84     40.03 o 
  -2  -3  17      111.58      105.36     35.50 o 
  -1  -3  17       16.28       -7.18     35.12 o 
   0  -3  17      191.23      210.40     30.11 o 
   1  -3  17        6.35       -0.93     24.03 o 
   2  -3  17      199.83      226.99     30.21 o 
  -2  -2  17       71.04      119.33     37.39 o 
  -1  -2  17       32.10        1.77     23.65 o 
   0  -2  17      444.18      471.74     36.60 o 
   1  -2  17       93.66       31.63     24.12 o 
   2  -2  17       33.79       51.63     24.49 o 
   3  -2  17       39.12       26.41     24.19 o 
   4  -2  17      322.12      325.86     44.18 o 
  -2  -1  17      105.25       80.88     24.85 o 
  -1  -1  17       48.78       34.00     25.00 o 
   0  -1  17      818.68      761.06     43.25 o 
   1  -1  17       62.81       44.31     24.08 o 
   2  -1  17       80.14       80.36     24.88 o 
   3  -1  17      186.83      195.25     29.58 o 
   4  -1  17      955.67     1133.94     53.36 o 
   5  -1  17       31.95       -1.89     36.63 o 
  -3   0  17      155.57      153.70     44.94 o 
  -2   0  17      159.37      151.12     29.08 o 
  -1   0  17      478.15      503.62     37.09 o 
   0   0  17      205.87      226.04     29.19 o 
   1   0  17       70.49       67.87     25.27 o 
   2   0  17      334.11      372.73     33.80 o 
   3   0  17      114.94      166.86     27.29 o 
   4   0  17        4.24       12.45     24.30 o 
   5   0  17      858.33      898.30     47.37 o 
  -2   1  17       56.47      115.95     46.07 o 
  -1   1  17       30.36       31.36     25.47 o 
   0   1  17        0.47        8.75     22.22 o 
   1   1  17       98.50      125.25     24.73 o 
   2   1  17      196.76      255.31     29.64 o 
   3   1  17      272.62      288.77     31.77 o 
   4   1  17      628.53      641.35     63.44 o 
   5   1  17        2.08       -7.08     24.65 o 
   6   1  17       48.61       20.43     30.69 o 
  -2   2  17      131.60      117.44     38.90 o 
  -1   2  17       19.43       21.15     30.21 o 
   3   2  17       41.08       50.98     35.50 o 
   4   2  17        1.77      -17.70     23.81 o 
   5   2  17        4.14       60.30     27.93 o 
   6   2  17      313.68      320.15     67.97 o 
   2   3  17      295.93      328.54     45.32 o 
   3   3  17       98.95      115.56     35.88 o 
   4   3  17       95.94       48.71     34.74 o 
   5   3  17       51.27       27.94     34.74 o 
   1   4  17      307.48      273.03     43.43 o 
   2   4  17       14.25      -23.04     33.99 o 
   3   4  17      122.84      102.72     37.01 o 
   4   4  17      487.96      506.41     52.11 o 
   5   4  17      232.08      226.96     45.69 o 
   0   5  17       68.53      145.01     43.05 o 
   1   5  17        9.22       33.99     37.76 o 
   2   5  17        3.60       19.26     35.12 o 
   3   5  17      597.18      580.42     55.89 o 
   1  -1  18       18.89       -8.69     39.65 o 
  -1   0  18       14.15       26.43     39.65 o 
   0   0  18      898.13      920.67     70.99 o 
   1   0  18      223.42      201.66     47.20 o 
   2   0  18      199.78      165.40     41.54 o 
   3   0  18       86.09       93.28     43.05 o 
  -1   1  18       59.24       47.58     36.25 o 
   0   1  18      121.19      146.90     44.94 o 
   1   1  18       58.92       64.20     39.27 o 
   2   1  18      595.86      565.69     56.64 o 
   3   1  18      135.04      166.54     45.32 o 
   4   1  18       93.83       31.72     43.81 o 
   5   2  18       40.88       66.09     39.27 o 
   3   4  18      137.49       93.28     43.81 o 
                                                 
